# Supplementary material for: Deciphering cell cycle organization of Toxoplasma endodyogeny
Source: mBio. 2025 Jul 1;16(8):e01119-25. doi: 10.1128/mbio.01119-25 (PMC12345243; doi:10.1128/mbio.01119-25)
Supplement: Table S2 — TgPCNA1 proteomes. [file mbio.01119-25-s0004.xlsx]

## Sheet: chromatin bound
Gene ID	product	Spec	SpecSum	AvgSpec	NumReplicates	ctrlCounts	AvgP	MaxP	TopoAvgP	TopoMaxP	SaintScore	logOddsScore	FoldChange	BFDR	boosted_by
TGME49_244200	2-oxoglutarate dehydrogenase e1 component, mitochondrial precursor, putative	11|8	19	9.5	2	1|1	1	1	1	1	1	7.71	9.5	0
TGME49_267080	26S protease regulatory subunit 4, putative	4|3	7	3.5	2	0|0	1	1	1	1	1	6.88	35	0
TGME49_228210	26S proteasome regulatory subunit	7|6	13	6.5	2	0|0	1	1	1	1	1	11.94	65	0
TGME49_229950	26S proteasome regulatory subunit 6b, putative	2|4	6	3	2	0|0	1	1	1	1	1	5.04	30	0
TGME49_277500	26S proteasome regulatory subunit 7, putative	9|9	18	9	2	0|0	1	1	1	1	1	16.69	90	0
TGME49_300310	26S proteasome regulatory subunit, S6a family AAA ATpase	3|4	7	3.5	2	0|0	1	1	1	1	1	6.88	35	0
TGME49_293590	3-oxoacyl-acyl-carrier protein synthase I/II, putative	5|3	8	4	2	0|0	1	1	1	1	1	6.88	40	0
TGME49_241880	35-cyclic nucleotide phosphodiesterase PDE9	2|3	5	2.5	2	0|0	1	1	1	1	1	5.04	25	0
TGME49_221320	acetyl-CoA carboxylase ACC1	8|13	21	10.5	2	0|0	1	1	1	1	1	15.13	105	0
TGME49_266640	acetyl-CoA synthetase ACS	10|9	19	9.5	2	1|0	1	1	1	1	1	11.97	19	0
TGME49_248890	actin-like protein ALP3b	3|3	6	3	2	0|0	1	1	1	1	1	6.88	30	0
TGME49_223390	activating signal cointegrator 1 complex subunit 3 family 1 ASCC3L1, putative	25|22	47	23.5	2	7|6	1	1	1	1	1	7.69	3.62	0
TGME49_249900	adenine nucleotide translocator	6|7	13	6.5	2	0|0	1	1	1	1	1	11.94	65	0
TGME49_254880	Alpha-galactosidase	11|9	20	10	2	1|1	1	1	1	1	1	9.02	10	0
TGME49_260540	alveolin domain containing intermediate filament IMC14	21|20	41	20.5	2	6|7	1	1	1	1	1	5.32	3.15	0
TGME49_226220	alveolin domain containing intermediate filament IMC9	4|2	6	3	2	0|0	1	1	1	1	1	5.04	30	0
TGME49_269010	AP2 domain transcription factor AP2VIII-7	6|2	8	4	2	0|0	1	1	1	1	1	5.04	40	0
TGME49_214840	AP2 domain transcription factor AP2X-7	5|5	10	5	2	0|1	1	1	1	1	1	6.17	10	0
TGME49_310900	AP2 domain transcription factor AP2XI-2	21|22	43	21.5	2	2|0	1	1	1	1	1	13.09	21.5	0
TGME49_216220	AP2 domain transcription factor AP2XI-5	3|3	6	3	2	0|0	1	1	1	1	1	6.88	30	0
TGME49_218960	AP2 domain transcription factor AP2XII-1	22|28	50	25	2	0|0	1	1	1	1	1	36.18	250	0
TGME49_242790	apical annuli protein AAP1	3|4	7	3.5	2	0|0	1	1	1	1	1	6.88	35	0
TGME49_292950	apical cap protein AC10	11|9	20	10	2	1|1	1	1	1	1	1	9.02	10	0
TGME49_214880	apical cap protein AC4	10|12	22	11	2	2|2	1	1	1	1	1	6.73	5.5	0
TGME49_225690	apical cap protein AC7	11|12	23	11.5	2	1|2	1	1	1	1	1	9.54	7.67	0
TGME49_229640	apical cap protein AC8	5|7	12	6	2	0|0	1	1	1	1	1	10.31	60	0
TGME49_255260	apical membrane antigen AMA1	6|6	12	6	2	1|0	1	1	1	1	1	7.61	12	0
TGME49_314410	aquarius, putative	15|17	32	16	2	2|3	1	1	1	1	1	10.92	6.4	0
TGME49_278750	AT hook motif domain-containing protein	3|4	7	3.5	2	0|0	1	1	1	1	1	6.88	35	0
TGME49_231410	ATP synthase F0 subunit b-like protein	3|3	6	3	2	0|0	1	1	1	1	1	6.88	30	0
TGME49_282180	ATP synthase-associated protein	3|4	7	3.5	2	0|0	1	1	1	1	1	6.88	35	0
TGME49_260180	ATP synthase-associated protein	2|3	5	2.5	2	0|0	1	1	1	1	1	5.04	25	0
TGME49_202630	ATP-dependent metallopeptidase HflB subfamily protein	3|5	8	4	2	0|0	1	1	1	1	1	6.88	40	0
TGME49_305340	ATPase MORC	39|41	80	40	2	11|8	1	1	1	1	1	18.47	4.21	0
TGME49_234420	ATPase, AAA family protein	3|2	5	2.5	2	0|0	1	1	1	1	1	5.04	25	0
TGME49_231070	basal complex component BCC2	16|18	34	17	2	1|2	1	1	1	1	1	15.94	11.33	0
TGME49_202550	basal complex component BCC6	5|5	10	5	2	0|0	1	1	1	1	1	10.31	50	0
TGME49_266990	beta-COP	5|3	8	4	2	0|0	1	1	1	1	1	6.88	40	0
TGME49_232520	brix domain-containing protein	6|5	11	5.5	2	1|0	1	1	1	1	1	6.17	11	0
TGME49_263580	bromodomain-containing protein BDP1	7|9	16	8	2	1|1	1	1	1	1	1	6.43	8	0
TGME49_264640	bromodomain-containing protein BDP2	3|3	6	3	2	0|0	1	1	1	1	1	6.88	30	0
TGME49_291140	CCR4-Not complex component, Not1 protein	5|7	12	6	2	0|0	1	1	1	1	1	10.31	60	0
TGME49_273090	cell division protein CDC48CY	3|3	6	3	2	0|0	1	1	1	1	1	6.88	30	0
TGME49_253440	cell-cycle-associated protein kinase SRPK, putative	5|4	9	4.5	2	0|0	1	1	1	1	1	8.63	45	0
TGME49_320430	cell-cycle-control protein (translation regulation), putative	4|5	9	4.5	2	0|0	1	1	1	1	1	8.63	45	0
TGME49_275690	chaperone protein ClpB3	10|12	22	11	2	2|3	1	1	1	1	1	5.41	4.4	0
TGME49_268890	citrate synthase I	3|2	5	2.5	2	0|0	1	1	1	1	1	5.04	25	0
TGME49_290950	clathrin heavy chain	22|23	45	22.5	2	5|2	1	1	1	1	1	14.95	6.43	0
TGME49_263070	CMGC kinase, CK2 family	4|5	9	4.5	2	0|0	1	1	1	1	1	8.63	45	0
TGME49_273370	coatomer gamma 2-subunit protein, putative	3|2	5	2.5	2	0|0	1	1	1	1	1	5.04	25	0
TGME49_240650	coatomer protein complex, subunit alpha, putative	12|8	20	10	2	0|0	1	1	1	1	1	15.13	100	0
TGME49_266630	conoid protein hub CPH1	5|6	11	5.5	2	0|0	1	1	1	1	1	10.31	55	0
TGME49_235020	COPI protein, putative	8|8	16	8	2	0|0	1	1	1	1	1	15.13	80	0
TGME49_282140	cwf21 protein	6|6	12	6	2	0|0	1	1	1	1	1	11.94	60	0
TGME49_258870	cyst wall protein CST7	13|10	23	11.5	2	1|0	1	1	1	1	1	13.43	23	0
TGME49_236210	cytochrome b-c1 complex subunit 1	3|2	5	2.5	2	0|0	1	1	1	1	1	5.04	25	0
TGME49_202680	cytochrome b-c1 complex subunit 2	6|6	12	6	2	0|1	1	1	1	1	1	7.61	12	0
TGME49_236650	DEAD (Asp-Glu-Ala-Asp) box polypeptide 17	12|16	28	14	2	2|4	1	1	1	1	1	6.27	4.67	0
TGME49_226250	DEAD (Asp-Glu-Ala-Asp) box polypeptide DDX3X	3|3	6	3	2	0|0	1	1	1	1	1	6.88	30	0
TGME49_290700	dense granule protein GRA25	3|4	7	3.5	2	0|0	1	1	1	1	1	6.88	35	0
TGME49_203600	dense granule protein GRA50	3|3	6	3	2	0|0	1	1	1	1	1	6.88	30	0
TGME49_319340	dense granule protein GRA52	3|2	5	2.5	2	0|0	1	1	1	1	1	5.04	25	0
TGME49_309600	dense granule protein GRA71	6|7	13	6.5	2	0|0	1	1	1	1	1	11.94	65	0
TGME49_287180	DNA polymerase V, putative	3|3	6	3	2	0|0	1	1	1	1	1	6.88	30	0
TGME49_237220	DNA replication licensing factor Mcm7, putative	3|4	7	3.5	2	0|0	1	1	1	1	1	6.88	35	0
TGME49_258210	DNA-directed RNA polymerase II RPB2	6|6	12	6	2	0|0	1	1	1	1	1	11.94	60	0
TGME49_311240	DnaJ family chaperone J1	3|3	6	3	2	0|0	1	1	1	1	1	6.88	30	0
TGME49_286080	elongation factor 2 family protein	12|14	26	13	2	2|2	1	1	1	1	1	8.99	6.5	0
TGME49_227800	Eps15-like protein	3|2	5	2.5	2	0|0	1	1	1	1	1	5.04	25	0
TGME49_201680	eukaryotic initiation factor-3 subunit 10, putative	8|9	17	8.5	2	1|0	1	1	1	1	1	10.52	17	0
TGME49_289830	eukaryotic initiation factor-3, delta subunit, putative	4|5	9	4.5	2	0|0	1	1	1	1	1	8.63	45	0
TGME49_294620	eukaryotic initiation factor-3, subunit 8, putative	9|7	16	8	2	0|1	1	1	1	1	1	9.06	16	0
TGME49_273460	eukaryotic translation initiation factor 3 subunit 6 interacting protein	8|9	17	8.5	2	0|0	1	1	1	1	1	15.13	85	0
TGME49_222860	eukaryotic translation initiation factor 3 subunit B, putative	8|7	15	7.5	2	0|0	1	1	1	1	1	13.55	75	0
TGME49_273520	eukaryotic translation initiation factor 3 subunit E, putative	3|2	5	2.5	2	0|0	1	1	1	1	1	5.04	25	0
TGME49_310670	glycogen phosphorylase GP	2|3	5	2.5	2	0|0	1	1	1	1	1	5.04	25	0
TGME49_244560	heat shock protein 90, putative	5|3	8	4	2	0|0	1	1	1	1	1	6.88	40	0
TGME49_318440	helicase associated domain (ha2) protein	21|19	40	20	2	1|0	1	1	1	1	1	26.53	40	0
TGME49_280600	histidyl-tRNA synthetase (HisRS), putative	3|2	5	2.5	2	0|0	1	1	1	1	1	5.04	25	0
TGME49_227290	histone deacetylase HDAC3	5|5	10	5	2	1|0	1	1	1	1	1	6.17	10	0
TGME49_243440	histone lysine acetyltransferase GCN5-B	5|7	12	6	2	0|0	1	1	1	1	1	10.31	60	0
TGME49_227450	hydrolase, NUDIX family protein	3|4	7	3.5	2	0|0	1	1	1	1	1	6.88	35	0
TGME49_258970	hypothetical protein	25|21	46	23	2	0|0	1	1	1	1	1	34.71	230	0
TGME49_286230	hypothetical protein	15|14	29	14.5	2	0|0	1	1	1	1	1	24.32	145	0
TGME49_276890	hypothetical protein	13|12	25	12.5	2	1|0	1	1	1	1	1	16.35	25	0
TGME49_203780	hypothetical protein	11|9	20	10	2	1|0	1	1	1	1	1	11.97	20	0
TGME49_219710	hypothetical protein	10|12	22	11	2	0|0	1	1	1	1	1	18.24	110	0
TGME49_234230	hypothetical protein	8|6	14	7	2	0|0	1	1	1	1	1	11.94	70	0
TGME49_280370	hypothetical protein	8|10	18	9	2	0|0	1	1	1	1	1	15.13	90	0
TGME49_214600	hypothetical protein	7|3	10	5	2	0|0	1	1	1	1	1	6.88	50	0
TGME49_255160	hypothetical protein	7|4	11	5.5	2	0|0	1	1	1	1	1	8.63	55	0
TGME49_293320	hypothetical protein	7|4	11	5.5	2	0|0	1	1	1	1	1	8.63	55	0
TGME49_216780	hypothetical protein	6|4	10	5	2	0|0	1	1	1	1	1	8.63	50	0
TGME49_313270	hypothetical protein	6|5	11	5.5	2	0|0	1	1	1	1	1	10.31	55	0
TGME49_248120	hypothetical protein	5|4	9	4.5	2	0|0	1	1	1	1	1	8.63	45	0
TGME49_294730	hypothetical protein	5|5	10	5	2	0|0	1	1	1	1	1	10.31	50	0
TGME49_228150	hypothetical protein	4|5	9	4.5	2	0|0	1	1	1	1	1	8.63	45	0
TGME49_249610	hypothetical protein	4|2	6	3	2	0|0	1	1	1	1	1	5.04	30	0
TGME49_263750	hypothetical protein	4|3	7	3.5	2	0|0	1	1	1	1	1	6.88	35	0
TGME49_281640	hypothetical protein	4|3	7	3.5	2	0|0	1	1	1	1	1	6.88	35	0
TGME49_297830	hypothetical protein	4|2	6	3	2	0|0	1	1	1	1	1	5.04	30	0
TGME49_222300	hypothetical protein	3|4	7	3.5	2	0|0	1	1	1	1	1	6.88	35	0
TGME49_227000	hypothetical protein	3|3	6	3	2	0|0	1	1	1	1	1	6.88	30	0
TGME49_228120	hypothetical protein	3|2	5	2.5	2	0|0	1	1	1	1	1	5.04	25	0
TGME49_239610	hypothetical protein	3|4	7	3.5	2	0|0	1	1	1	1	1	6.88	35	0
TGME49_287480	hypothetical protein	3|2	5	2.5	2	0|0	1	1	1	1	1	5.04	25	0
TGME49_227060	hypothetical protein	2|3	5	2.5	2	0|0	1	1	1	1	1	5.04	25	0
TGME49_243460	hypothetical protein	8|10	18	9	2	0|1	1	1	1	1	1	10.52	18	0
TGME49_222400	hypothetical protein	7|6	13	6.5	2	1|1	1	1	1	1	1	5.17	6.5	0
TGME49_254570	hypothetical protein	39|38	77	38.5	2	3|3	1	1	1	1	1	37.69	12.83	0
TGME49_258090	hypothetical protein	15|15	30	15	2	2|3	1	1	1	1	1	10.92	6	0
TGME49_297745	hypothetical protein	56|60	116	58	2	13|10	1	1	1	1	1	31.45	5.04	0
TGME49_500225	hypothetical protein, conserved	3|2	5	2.5	2	0|0	1	1	1	1	1	5.04	25	0
TGME49_226950	IgA-specific metalloendopeptidase	7|4	11	5.5	2	0|0	1	1	1	1	1	8.63	55	0
TGME49_267620	IMC sutures component ISC6	7|6	13	6.5	2	0|0	1	1	1	1	1	11.94	65	0
TGME49_217510	inner membrane complex protein IMC19	7|8	15	7.5	2	1|0	1	1	1	1	1	9.06	15	0
TGME49_239400	inner membrane complex protein IMC28	15|13	28	14	2	2|2	1	1	1	1	1	10.16	7	0
TGME49_294610	inner membrane complex protein IMC30	18|21	39	19.5	2	6|5	1	1	1	1	1	5.95	3.55	0
TGME49_232150	inner membrane complex protein IMC32	2|3	5	2.5	2	0|0	1	1	1	1	1	5.04	25	0
TGME49_225560	inner membrane complex protein IMC41	4|4	8	4	2	0|0	1	1	1	1	1	8.63	40	0
TGME49_262150	kelch protein K13	8|4	12	6	2	1|0	1	1	1	1	1	4.74	12	0
TGME49_209210	KH domain-containing protein	10|6	16	8	2	0|0	1	1	1	1	1	11.94	80	0
TGME49_313370	leucine rich repeat-containing protein	11|8	19	9.5	2	0|1	1	1	1	1	1	10.52	19	0
TGME49_259260	membrane protein FtsH1	7|9	16	8	2	1|0	1	1	1	1	1	9.06	16	0
TGME49_269180	MIF4G domain-containing protein	12|13	25	12.5	2	1|1	1	1	1	1	1	13.05	12.5	0
TGME49_279100	mitochondrial association factor 1a	3|4	7	3.5	2	0|0	1	1	1	1	1	6.88	35	0
TGME49_272350	mRNA export protein	6|5	11	5.5	2	0|0	1	1	1	1	1	10.31	55	0
TGME49_260600	mRNA-binding protein PUF1	13|12	25	12.5	2	3|2	1	1	1	1	1	7.59	5	0
TGME49_209108	mRNA-decapping enzyme subunit 1, putative	4|4	8	4	2	0|0	1	1	1	1	1	8.63	40	0
TGME49_321450	Myb family DNA-binding domain-containing protein	4|2	6	3	2	0|0	1	1	1	1	1	5.04	30	0
TGME49_255190	myosin C, myosin B	27|26	53	26.5	2	9|8	1	1	1	1	1	6.44	3.12	0
TGME49_263180	myosin D	6|5	11	5.5	2	0|0	1	1	1	1	1	10.31	55	0
TGME49_243250	myosin H	18|17	35	17.5	2	6|4	1	1	1	1	1	6.26	3.5	0
TGME49_230980	myosin I	2|5	7	3.5	2	0|0	1	1	1	1	1	5.04	35	0
TGME49_318510	N-ethylmaleimide-sensitive fusion protein, putative	4|5	9	4.5	2	0|0	1	1	1	1	1	8.63	45	0
TGME49_260320	Noc2p family protein	4|2	6	3	2	0|0	1	1	1	1	1	5.04	30	0
TGME49_268370	non-specific serine/threonine protein kinase	4|5	9	4.5	2	0|0	1	1	1	1	1	8.63	45	0
TGME49_243960	nuclear transport factor 2 (ntf2) domain-containing protein	8|8	16	8	2	0|1	1	1	1	1	1	10.52	16	0
TGME49_240510	nucleoporin NUP134	10|8	18	9	2	0|0	1	1	1	1	1	15.13	90	0
TGME49_259640	nucleoporin NUP302	10|11	21	10.5	2	0|1	1	1	1	1	1	13.43	21	0
TGME49_269290	nucleoporin NUP503	20|16	36	18	2	0|0	1	1	1	1	1	27.31	180	0
TGME49_306560	nucleoporin NUP67, putative	4|4	8	4	2	0|0	1	1	1	1	1	8.63	40	0
TGME49_313430	nucleoporin, putative	13|16	29	14.5	2	1|0	1	1	1	1	1	17.81	29	0
TGME49_288630	nucleosome assembly protein (NAP), putative	9|5	14	7	2	0|0	1	1	1	1	1	10.31	70	0
TGME49_290920	oxidoreductase, 2OG-Fe(II) oxygenase family protein	3|3	6	3	2	0|0	1	1	1	1	1	6.88	30	0
TGME49_224260	PHD-finger domain-containing protein	5|7	12	6	2	0|0	1	1	1	1	1	10.31	60	0
TGME49_226960	phosphofructokinase PFKII	8|7	15	7.5	2	1|1	1	1	1	1	1	6.43	7.5	0
TGME49_253750	PLU-1 family protein	20|26	46	23	2	0|0	1	1	1	1	1	33.24	230	0
TGME49_231970	pre-mRNA processing splicing factor PRP8	30|26	56	28	2	1|2	1	1	1	1	1	29.41	18.67	0
TGME49_265410	pre-mRNA-processing factor 17, putative	5|5	10	5	2	0|0	1	1	1	1	1	10.31	50	0
TGME49_275480	pre-mRNA-splicing factor CEF1, putative	11|11	22	11	2	1|1	1	1	1	1	1	11.69	11	0
TGME49_225125	pre-rRNA processing protein	4|3	7	3.5	2	0|0	1	1	1	1	1	6.88	35	0
TGME49_243950	prohibitin, putative	3|5	8	4	2	0|0	1	1	1	1	1	6.88	40	0
TGME49_247460	proliferating cell nuclear antigen PCNA1	7|7	14	7	2	0|0	1	1	1	1	1	13.55	70	0
TGME49_313410	proteasome 26S regulatory subunit	6|5	11	5.5	2	0|0	1	1	1	1	1	10.31	55	0
TGME49_291680	protein transport protein SEC23, putative	6|7	13	6.5	2	0|0	1	1	1	1	1	11.94	65	0
TGME49_297520	proteophosphoglycan PPG1	2|3	5	2.5	2	0|0	1	1	1	1	1	5.04	25	0
TGME49_207620	pyridine nucleotide-disulfide oxidoreductase domain-containing protein	3|3	6	3	2	0|0	1	1	1	1	1	6.88	30	0
TGME49_312050	ras-related protein RAB2	4|4	8	4	2	0|0	1	1	1	1	1	8.63	40	0
TGME49_213900	regulator of chromosome condensation RCC1	3|3	6	3	2	0|0	1	1	1	1	1	6.88	30	0
TGME49_308093	rhoptry kinase family protein (incomplete catalytic triad)	3|4	7	3.5	2	0|0	1	1	1	1	1	6.88	35	0
TGME49_227810	rhoptry kinase family protein ROP11 (incomplete catalytic triad)	8|7	15	7.5	2	1|1	1	1	1	1	1	6.43	7.5	0
TGME49_252360	rhoptry kinase family protein ROP24 (incomplete catalytic triad)	4|4	8	4	2	0|0	1	1	1	1	1	8.63	40	0
TGME49_223920	rhoptry neck protein RON3	13|15	28	14	2	2|2	1	1	1	1	1	10.16	7	0
TGME49_258580	rhoptry protein ROP17	8|7	15	7.5	2	0|0	1	1	1	1	1	13.55	75	0
TGME49_205250	rhoptry protein ROP18	5|5	10	5	2	0|1	1	1	1	1	1	6.17	10	0
TGME49_210370	rhoptry protein ROP54	3|4	7	3.5	2	0|0	1	1	1	1	1	6.88	35	0
TGME49_248390	ribosomal protein RPL26	6|6	12	6	2	1|0	1	1	1	1	1	7.61	12	0
TGME49_203630	ribosomal protein RPL44	3|2	5	2.5	2	0|0	1	1	1	1	1	5.04	25	0
TGME49_226970	ribosomal protein RPS11	9|9	18	9	2	2|1	1	1	1	1	1	7.11	6	0
TGME49_207840	ribosomal protein RPS17	6|6	12	6	2	0|1	1	1	1	1	1	7.61	12	0
TGME49_232710	ribosomal protein RPS3A	12|14	26	13	2	2|2	1	1	1	1	1	8.99	6.5	0
TGME49_239100	ribosomal protein RPS7	5|3	8	4	2	0|0	1	1	1	1	1	6.88	40	0
TGME49_248480	ribosomal protein RPS9	6|6	12	6	2	0|1	1	1	1	1	1	7.61	12	0
TGME49_222000	ribosome biogenesis protein BRX1, putative	2|4	6	3	2	0|0	1	1	1	1	1	5.04	30	0
TGME49_306660	RNA pseudouridine synthase superfamily protein	8|4	12	6	2	0|0	1	1	1	1	1	8.63	60	0
TGME49_313910	RNA recognition motif 2 protein	13|7	20	10	2	1|1	1	1	1	1	1	6.43	10	0
TGME49_304760	RNA recognition motif-containing protein	12|11	23	11.5	2	0|0	1	1	1	1	1	19.77	115	0
TGME49_206670	RNA recognition motif-containing protein	5|6	11	5.5	2	0|0	1	1	1	1	1	10.31	55	0
TGME49_291330	RNA recognition motif-containing protein	3|3	6	3	2	0|0	1	1	1	1	1	6.88	30	0
TGME49_305850	RNA recognition motif-containing protein	7|5	12	6	2	0|1	1	1	1	1	1	6.17	12	0
TGME49_320100	RNA recognition motif-containing protein	15|13	28	14	2	2|2	1	1	1	1	1	10.16	7	0
TGME49_314970	root hair defective 3 gtp-binding protein (rhd3) protein	2|3	5	2.5	2	0|0	1	1	1	1	1	5.04	25	0
TGME49_214210	rRNA pseudouridine synthase	12|9	21	10.5	2	2|2	1	1	1	1	1	5.66	5.25	0
TGME49_264660	SAG-related sequence SRS44	60|55	115	57.5	2	1|2	1	1	1	1	1	69.81	38.33	0
TGME49_230420	sarco/endoplasmic reticulum Ca2+-ATPase	8|7	15	7.5	2	0|0	1	1	1	1	1	13.55	75	0
TGME49_316900	Sas10 C-terminal domain-containing protein	2|3	5	2.5	2	0|0	1	1	1	1	1	5.04	25	0
TGME49_280560	selenide, water dikinase	4|4	8	4	2	0|0	1	1	1	1	1	8.63	40	0
TGME49_280610	signal recognition particle receptor alpha subunit	3|2	5	2.5	2	0|0	1	1	1	1	1	5.04	25	0
TGME49_221950	splicing factor 3A subunit 3, putative	2|3	5	2.5	2	0|0	1	1	1	1	1	5.04	25	0
TGME49_204050	subtilisin SUB1	3|3	6	3	2	0|0	1	1	1	1	1	6.88	30	0
TGME49_213392	surface antigen repeat-containing protein	9|6	15	7.5	2	0|0	1	1	1	1	1	11.94	75	0
TGME49_273870	SWI2/SNF2 ISWI-like (AT hook)	5|6	11	5.5	2	0|0	1	1	1	1	1	10.31	55	0
TGME49_286920	SWIRM domain-containing protein	7|9	16	8	2	1|0	1	1	1	1	1	9.06	16	0
TGME49_261010	tat-binding family protein, putative	8|7	15	7.5	2	1|1	1	1	1	1	1	6.43	7.5	0
TGME49_268870	tetratricopeptide repeat-containing protein	3|2	5	2.5	2	0|0	1	1	1	1	1	5.04	25	0
TGME49_308890	transcription elongation factor SPT6	4|3	7	3.5	2	0|0	1	1	1	1	1	6.88	35	0
TGME49_221670	transcriptional elongation factor FACT140	8|11	19	9.5	2	0|0	1	1	1	1	1	15.13	95	0
TGME49_309140	transducin beta-like protein TBL1	12|10	22	11	2	0|0	1	1	1	1	1	18.24	110	0
TGME49_277000	transport protein Sec24, putative	6|6	12	6	2	0|0	1	1	1	1	1	11.94	60	0
TGME49_277850	trypsin domain-containing protein	5|5	10	5	2	0|0	1	1	1	1	1	10.31	50	0
TGME49_226870	tubulin gamma chain	2|3	5	2.5	2	0|0	1	1	1	1	1	5.04	25	0
TGME49_306380	U1 zinc finger protein	3|3	6	3	2	0|0	1	1	1	1	1	6.88	30	0
TGME49_248290	WD domain, G-beta repeat-containing protein	9|10	19	9.5	2	0|0	1	1	1	1	1	16.69	95	0
TGME49_269900	WD domain, G-beta repeat-containing protein	2|3	5	2.5	2	0|0	1	1	1	1	1	5.04	25	0
TGME49_234610	WD-40 repeat protein	10|8	18	9	2	0|0	1	1	1	1	1	15.13	90	0
TGME49_225890	zinc finger (CCCH type) motif-containing protein	4|2	6	3	2	0|0	1	1	1	1	1	5.04	30	0
TGME49_202900	zinc finger (CCCH type) motif-containing protein	2|4	6	3	2	0|0	1	1	1	1	1	5.04	30	0
TGME49_218300	zinc finger (CCCH type) motif-containing protein	12|8	20	10	2	0|1	1	1	1	1	1	10.52	20	0
TGME49_212220	zinc finger (CCCH type) motif-containing protein	11|11	22	11	2	0|1	1	1	1	1	1	14.89	22	0
TGME49_212260	zinc finger protein ZFP2	9|7	16	8	2	1|1	1	1	1	1	1	6.43	8	0
TGME49_251630	zinc transporter ZNT	3|4	7	3.5	2	0|0	1	1	1	1	1	6.88	35	0
TGME49_232390	18S rRNA biogenesis protein RCL1 protein	2|2	4	2	2	0|0	0.99	0.99	0.99	0.99	0.99	5.04	20	0
TGME49_301120	acetyl-CoA acetyltransferase	2|2	4	2	2	0|0	0.99	0.99	0.99	0.99	0.99	5.04	20	0
TGME49_258050	actin like protein ALP2a	5|4	9	4.5	2	0|1	0.99	1	0.99	1	0.99	4.74	9	0
TGME49_217050	ADA2-A transcriptional co-activator SAGA component	7|5	12	6	2	1|1	0.99	1	0.99	1	0.99	3.96	6	0
TGME49_275670	alveolin domain containing intermediate filament IMC15	2|2	4	2	2	0|0	0.99	0.99	0.99	0.99	0.99	5.04	20	0
TGME49_253430	asparagine synthetase, putative	4|5	9	4.5	2	1|0	0.99	1	0.99	1	0.99	4.74	9	0
TGME49_311230	basal complex component BCC7	40|37	77	38.5	2	14|13	0.99	1	0.99	1	0.99	4.37	2.85	0
TGME49_264020	bromodomain-containing protein BDP5	2|2	4	2	2	0|0	0.99	0.99	0.99	0.99	0.99	5.04	20	0
TGME49_229480	calcium binding protein precursor, putative	6|6	12	6	2	1|1	0.99	0.99	0.99	0.99	0.99	5.17	6	0
TGME49_305860	calcium-dependent protein kinase CDPK3	2|2	4	2	2	0|0	0.99	0.99	0.99	0.99	0.99	5.04	20	0
TGME49_226030	cAMP-dependent protein kinase subunit PKAc1	2|2	4	2	2	0|0	0.99	0.99	0.99	0.99	0.99	5.04	20	0
TGME49_208560	carrier superfamily protein	2|2	4	2	2	0|0	0.99	0.99	0.99	0.99	0.99	5.04	20	0
TGME49_310030	cyclase-associated protein CAP	2|2	4	2	2	0|0	0.99	0.99	0.99	0.99	0.99	5.04	20	0
TGME49_214970	DNA replication licensing factor MCM2	2|2	4	2	2	0|0	0.99	0.99	0.99	0.99	0.99	5.04	20	0
TGME49_222360	E3 UFM1-protein ligase 1	2|2	4	2	2	0|0	0.99	0.99	0.99	0.99	0.99	5.04	20	0
TGME49_216620	EF hand domain-containing protein	2|2	4	2	2	0|0	0.99	0.99	0.99	0.99	0.99	5.04	20	0
TGME49_275680	ELM2 domain-containing protein	5|4	9	4.5	2	1|0	0.99	1	0.99	1	0.99	4.74	9	0
TGME49_216260	eukaryotic initiation factor-2B, gamma subunit, putative	2|2	4	2	2	0|0	0.99	0.99	0.99	0.99	0.99	5.04	20	0
TGME49_214790	glycoprotein	2|2	4	2	2	0|0	0.99	0.99	0.99	0.99	0.99	5.04	20	0
TGME49_500435	HECT-domain (ubiquitin-transferase) -containing protein	2|2	4	2	2	0|0	0.99	0.99	0.99	0.99	0.99	5.04	20	0
TGME49_223760	hypothetical protein	2|2	4	2	2	0|0	0.99	0.99	0.99	0.99	0.99	5.04	20	0
TGME49_291880	hypothetical protein	5|6	11	5.5	2	1|1	0.99	0.99	0.99	0.99	0.99	3.96	5.5	0
TGME49_264990	inner membrane complex protein IMC16	2|2	4	2	2	0|0	0.99	0.99	0.99	0.99	0.99	5.04	20	0
TGME49_243200	inner membrane complex protein IMC29	15|17	32	16	2	6|4	0.99	1	0.99	1	0.99	3.88	3.2	0
TGME49_282070	inner membrane complex protein IMC33	2|2	4	2	2	0|0	0.99	0.99	0.99	0.99	0.99	5.04	20	0
TGME49_227560	IWS1 transcription factor, putative	2|2	4	2	2	0|0	0.99	0.99	0.99	0.99	0.99	5.04	20	0
TGME49_254940	MIF4G domain-containing protein	2|2	4	2	2	0|0	0.99	0.99	0.99	0.99	0.99	5.04	20	0
TGME49_213890	Myb family DNA-binding domain-containing protein	2|2	4	2	2	0|0	0.99	0.99	0.99	0.99	0.99	5.04	20	0
TGME49_306320	Myb family DNA-binding domain-containing protein	2|2	4	2	2	0|0	0.99	0.99	0.99	0.99	0.99	5.04	20	0
TGME49_254470	Myc-regulation protein MYR1	2|2	4	2	2	0|0	0.99	0.99	0.99	0.99	0.99	5.04	20	0
TGME49_315780	myosin light chain MLC7	7|7	14	7	2	1|2	0.99	0.99	0.99	0.99	0.99	4.81	4.67	0
TGME49_233020	Not1 N-terminal domain, CCR4-Not complex component protein	2|2	4	2	2	0|0	0.99	0.99	0.99	0.99	0.99	5.04	20	0
TGME49_248500	nucleoporin NUP37	8|8	16	8	2	2|2	0.99	0.99	0.99	0.99	0.99	4.56	4	0
TGME49_309265	oxidoreductase, short chain dehydrogenase/reductase family protein	2|2	4	2	2	0|0	0.99	0.99	0.99	0.99	0.99	5.04	20	0
TGME49_269980	preprotein translocase Sec61, putative	2|2	4	2	2	0|0	0.99	0.99	0.99	0.99	0.99	5.04	20	0
TGME49_231080	ribosomal protein RPL38	2|2	4	2	2	0|0	0.99	0.99	0.99	0.99	0.99	5.04	20	0
TGME49_212290	ribosomal protein RPS19	6|6	12	6	2	1|1	0.99	0.99	0.99	0.99	0.99	5.17	6	0
TGME49_320450	ribosome biogenesis regulatory protein (rrs1) protein	2|2	4	2	2	0|0	0.99	0.99	0.99	0.99	0.99	5.04	20	0
TGME49_246730	rRNA-processing protein EBP2, putative	2|2	4	2	2	0|0	0.99	0.99	0.99	0.99	0.99	5.04	20	0
TGME49_320190	SAG-related sequence SRS16B	4|4	8	4	2	0|1	0.99	0.99	0.99	0.99	0.99	4.74	8	0
TGME49_290980	serine palmitoyltransferase SPT1	2|2	4	2	2	0|0	0.99	0.99	0.99	0.99	0.99	5.04	20	0
TGME49_262920	serine protease DegP	15|17	32	16	2	6|4	0.99	1	0.99	1	0.99	3.88	3.2	0
TGME49_251850	serine/threonine protein phosphatase PP7	2|2	4	2	2	0|0	0.99	0.99	0.99	0.99	0.99	5.04	20	0
TGME49_233100	SPFH domain / Band 7 family protein	5|4	9	4.5	2	0|1	0.99	1	0.99	1	0.99	4.74	9	0
TGME49_315930	succinate dehydrogenase subunit SDH18	2|2	4	2	2	0|0	0.99	0.99	0.99	0.99	0.99	5.04	20	0
TGME49_320300	SWI2/SNF2 Brahma-like putative	2|2	4	2	2	0|0	0.99	0.99	0.99	0.99	0.99	5.04	20	0
TGME49_289330	ubiquitin carboxyl-terminal hydrolase family 2 protein	4|4	8	4	2	1|0	0.99	0.99	0.99	0.99	0.99	4.74	8	0
TGME49_290720	V-type proton ATPase subunit a2, putative	2|2	4	2	2	0|0	0.99	0.99	0.99	0.99	0.99	5.04	20	0
TGME49_313480	apical annuli protein AAP3	4|3	7	3.5	2	0|1	0.98	0.99	0.98	0.99	0.98	3.34	7	0
TGME49_246550	aspartyl protease ASP3	6|6	12	6	2	2|1	0.98	0.98	0.98	0.98	0.98	3.7	4	0
TGME49_230450	bifunctional GMP synthase/glutamine amidotransferase protein	5|8	13	6.5	2	2|0	0.98	0.99	0.98	0.99	0.98	3.22	6.5	0
TGME49_249390	glutamate/leucine/phenylalanine/valine dehydrogenase family protein	3|4	7	3.5	2	1|0	0.98	0.99	0.98	0.99	0.98	3.34	7	0
TGME49_320030	hypothetical protein	7|6	13	6.5	2	2|0	0.98	0.99	0.98	0.99	0.98	3.9	6.5	0
TGME49_246720	hypothetical protein	7|6	13	6.5	2	1|2	0.98	0.99	0.98	0.99	0.98	3.7	4.33	0
TGME49_500327	hypothetical protein, conserved	3|4	7	3.5	2	1|0	0.98	0.99	0.98	0.99	0.98	3.34	7	0
TGME49_252290	importin alpha, putative	3|4	7	3.5	2	0|1	0.98	0.99	0.98	0.99	0.98	3.34	7	0
TGME49_300000	ribosomal protein RPL18	7|6	13	6.5	2	2|1	0.98	0.99	0.98	0.99	0.98	3.7	4.33	0
TGME49_229250	ribosomal protein RPL28	4|3	7	3.5	2	0|1	0.98	0.99	0.98	0.99	0.98	3.34	7	0
TGME49_227360	ribosomal protein RPL3	14|12	26	13	2	5|3	0.98	1	0.98	1	0.98	3.32	3.25	0
TGME49_225080	ribosomal protein RPS18	6|7	13	6.5	2	1|2	0.98	0.99	0.98	0.99	0.98	3.7	4.33	0
TGME49_232300	ribosomal protein RPS3	10|10	20	10	2	3|3	0.98	0.98	0.98	0.98	0.98	3.96	3.33	0
TGME49_500134	RNA binding protein, putative	5|5	10	5	2	1|1	0.98	0.98	0.98	0.98	0.98	3.96	5	0
TGME49_269200	crooked neck family 1 protein isoform 2, putative	4|6	10	5	2	1|1	0.97	0.99	0.97	0.99	0.97	2.85	5	0
TGME49_239820	D-3-phosphoglycerate dehydrogenase	7|4	11	5.5	2	1|1	0.97	1	0.97	1	0.97	2.85	5.5	0
TGME49_313010	DEAD (Asp-Glu-Ala-Asp) box polypeptide DDX6	7|4	11	5.5	2	1|1	0.97	1	0.97	1	0.97	2.85	5.5	0
TGME49_312100	inner membrane complex protein IMC42	8|4	12	6	2	1|1	0.97	1	0.97	1	0.97	2.85	6	0
TGME49_201780	microneme protein MIC2	3|3	6	3	2	0|1	0.97	0.97	0.97	0.97	0.97	3.34	6	0
TGME49_278870	myosin F	41|44	85	42.5	2	19|13	0.97	1	0.97	1	0.97	2.71	2.66	0
TGME49_247470	nucleolar protein, putative	8|9	17	8.5	2	3|2	0.97	0.99	0.97	0.99	0.97	3.09	3.4	0
TGME49_278660	P-type ATPase4	3|3	6	3	2	0|1	0.97	0.97	0.97	0.97	0.97	3.34	6	0
TGME49_215785	rhoptry protein ROP2A	3|3	6	3	2	1|0	0.97	0.97	0.97	0.97	0.97	3.34	6	0
TGME49_210690	ribosomal protein RPS6	12|12	24	12	2	4|4	0.97	0.97	0.97	0.97	0.97	3.32	3	0
TGME49_311030	U3 small nucleolar RNA-associated protein 10, putative	3|3	6	3	2	0|1	0.97	0.97	0.97	0.97	0.97	3.34	6	0
TGME49_308870	zinc finger (CCCH type) motif-containing protein	3|3	6	3	2	0|1	0.97	0.97	0.97	0.97	0.97	3.34	6	0
TGME49_220900	apical cap protein AC13	5|5	10	5	2	2|0	0.96	0.96	0.96	0.96	0.96	3.22	5	0
TGME49_263320	hypothetical protein	9|10	19	9.5	2	4|2	0.96	0.98	0.96	0.98	0.96	2.76	3.17	0
TGME49_310440	membrane occupation and recognition nexus protein MORN1	8|8	16	8	2	3|2	0.96	0.96	0.96	0.96	0.96	3.09	3.2	0
TGME49_276140	ADP ribosylation factor ARF1	5|4	9	4.5	2	0|2	0.95	0.96	0.95	0.96	0.95	2.57	4.5	0.01
TGME49_266080	apical cap protein AC11	4|4	8	4	2	1|1	0.95	0.95	0.95	0.95	0.95	2.85	4	0.01
TGME49_235380	apical cap protein AC5	13|13	26	13	2	5|4	0.95	0.95	0.95	0.95	0.95	2.99	2.89	0
TGME49_219700	DNA replication licensing factor MCM4, putative	4|4	8	4	2	1|1	0.95	0.95	0.95	0.95	0.95	2.85	4	0.01
TGME49_311430	fibrillarin	6|8	14	7	2	1|3	0.95	0.99	0.95	0.99	0.95	2.2	3.5	0.01
TGME49_245640	hypothetical protein	4|4	8	4	2	1|1	0.95	0.95	0.95	0.95	0.95	2.85	4	0.01
TGME49_233010	mitogen-activated protein kinase ERK7	6|8	14	7	2	3|1	0.95	0.99	0.95	0.99	0.95	2.2	3.5	0.01
TGME49_245680	ribosomal protein RPL21	6|4	10	5	2	2|0	0.95	0.98	0.95	0.98	0.95	2.57	5	0
TGME49_305520	ribosomal protein RPS2	4|4	8	4	2	1|1	0.95	0.95	0.95	0.95	0.95	2.85	4	0.01
TGME49_231140	ribosomal protein RPS25	4|4	8	4	2	1|1	0.95	0.95	0.95	0.95	0.95	2.85	4	0.01
TGME49_242330	ribosomal protein RPS5	10|8	18	9	2	4|1	0.95	0.98	0.95	0.98	0.95	2.4	3.6	0
TGME49_218600	RNA recognition motif-containing protein	6|5	11	5.5	2	1|2	0.95	0.98	0.95	0.98	0.95	2.53	3.67	0
TGME49_232830	V-type proton ATPase subunit a1	6|8	14	7	2	2|2	0.95	0.99	0.95	0.99	0.95	2.2	3.5	0.01
TGME49_207370	hypothetical protein	4|2	6	3	2	0|1	0.94	0.99	0.94	0.99	0.94	2	6	0.01
TGME49_310010	rhoptry neck protein RON1	13|11	24	12	2	3|5	0.94	0.99	0.94	0.99	0.94	2.09	3	0.01
TGME49_230340	apical annuli protein AAP4	21|24	45	22.5	2	8|8	0.93	1	0.93	1	0.93	1.87	2.81	0.01
TGME49_273560	kinesin heavy chain, putative	27|24	51	25.5	2	11|5	0.93	0.99	0.93	0.99	0.93	2.03	3.19	0.01
TGME49_277240	NTPase I	5|5	10	5	2	2|1	0.93	0.93	0.93	0.93	0.93	2.53	3.33	0.01
TGME49_285510	ATP synthase subunit ATPTG9	2|3	5	2.5	2	0|1	0.92	0.97	0.92	0.97	0.92	2	5	0.01
TGME49_320220	cytochrome b-c1 complex subunit Rieske, putative	3|2	5	2.5	2	0|1	0.92	0.97	0.92	0.97	0.92	2	5	0.01
TGME49_225260	DNA-directed RNA polymerase II RPB1	3|2	5	2.5	2	1|0	0.92	0.97	0.92	0.97	0.92	2	5	0.01
TGME49_266460	small ubiquitin family modifier, putative	2|3	5	2.5	2	0|1	0.92	0.97	0.92	0.97	0.92	2	5	0.01
TGME49_307810	hypothetical protein	5|3	8	4	2	1|1	0.91	0.98	0.91	0.98	0.91	1.64	4	0.01
TGME49_235340	IMC sutures component ISC1	18|16	34	17	2	8|4	0.91	0.98	0.91	0.98	0.91	1.65	2.83	0.01
TGME49_295110	rhoptry protein ROP7	8|7	15	7.5	2	3|2	0.91	0.96	0.91	0.96	0.91	1.86	3	0.01
TGME49_277270	NTPase II	6|6	12	6	2	2|2	0.9	0.9	0.9	0.9	0.9	2.2	3	0.01
TGME49_201760	thioredoxin-like associated protein TLAP4	6|6	12	6	2	2|2	0.9	0.9	0.9	0.9	0.9	2.2	3	0.01
TGME49_227280	dense granule protein GRA3	4|3	7	3.5	2	1|1	0.89	0.95	0.89	0.95	0.89	1.64	3.5	0.01
TGME49_250770	eukaryotic initiation factor-4A, putative	3|4	7	3.5	2	1|1	0.89	0.95	0.89	0.95	0.89	1.64	3.5	0.01
TGME49_246940	gliding-associated protein GAP80	4|3	7	3.5	2	1|1	0.89	0.95	0.89	0.95	0.89	1.64	3.5	0.01
TGME49_222350	hypothetical protein	4|3	7	3.5	2	1|1	0.89	0.95	0.89	0.95	0.89	1.64	3.5	0.01
TGME49_261430	hypothetical protein	4|3	7	3.5	2	1|1	0.89	0.95	0.89	0.95	0.89	1.64	3.5	0.01
TGME49_278780	hypothetical protein	4|3	7	3.5	2	1|1	0.89	0.95	0.89	0.95	0.89	1.64	3.5	0.01
TGME49_295360	inner membrane complex protein IMC18	11|11	22	11	2	4|4	0.89	0.89	0.89	0.89	0.89	2.09	2.75	0.01
TGME49_228470	ribosomal protein RPL15	4|3	7	3.5	2	1|1	0.89	0.95	0.89	0.95	0.89	1.64	3.5	0.01
TGME49_234450	ribosomal protein RPS15A	4|3	7	3.5	2	1|1	0.89	0.95	0.89	0.95	0.89	1.64	3.5	0.01
TGME49_232780	basal complex component BCC1	2|2	4	2	2	1|0	0.88	0.88	0.88	0.88	0.88	2	4	0.01
TGME49_246540	cytochrome c1, heme protein	2|2	4	2	2	0|1	0.88	0.88	0.88	0.88	0.88	2	4	0.01
TGME49_204340	dense granule protein GRA54	2|2	4	2	2	1|0	0.88	0.88	0.88	0.88	0.88	2	4	0.01
TGME49_257430	hypothetical protein	2|2	4	2	2	0|1	0.88	0.88	0.88	0.88	0.88	2	4	0.01
TGME49_266070	ribosomal protein RPL31	2|2	4	2	2	0|1	0.88	0.88	0.88	0.88	0.88	2	4	0.01
TGME49_237520	SANT domain-containing protein	2|2	4	2	2	0|1	0.88	0.88	0.88	0.88	0.88	2	4	0.01
TGME49_247000	tetratricopeptide repeat-containing protein	2|2	4	2	2	1|0	0.88	0.88	0.88	0.88	0.88	2	4	0.01
TGME49_305240	XPA binding protein 2 family protein	2|2	4	2	2	1|0	0.88	0.88	0.88	0.88	0.88	2	4	0.01
TGME49_219550	dihydrolipoyllysine-residue succinyltransferase component of oxoglutarate dehydrogenase	4|5	9	4.5	2	1|2	0.86	0.93	0.86	0.93	0.86	1.29	3	0.02
TGME49_272520	transverse sutures component TSC4	6|6	12	6	2	0|4	0.86	0.86	0.86	0.86	0.86	1.84	3	0.02
TGME49_217570	ribosomal protein RPS27	3|3	6	3	2	0|2	0.85	0.85	0.85	0.85	0.85	1.71	3	0.02
TGME49_248880	ras-related protein RAB7	3|3	6	3	2	1|1	0.84	0.84	0.84	0.84	0.84	1.64	3	0.02
TGME49_227600	ribosomal protein RPL34	3|3	6	3	2	1|1	0.84	0.84	0.84	0.84	0.84	1.64	3	0.02
TGME49_249250	ribosomal protein RPL35A	6|5	11	5.5	2	1|3	0.81	0.9	0.81	0.9	0.81	0.94	2.75	0.02
TGME49_275750	small nuclear ribonucleoprotein E, putative	5|6	11	5.5	2	1|3	0.81	0.9	0.81	0.9	0.81	0.94	2.75	0.02
TGME49_204400	ATPase synthase subunit alpha, putative	5|2	7	3.5	2	1|1	0.78	0.98	0.78	0.98	0.78	0.32	3.5	0.02
TGME49_248340	GTP-binding nuclear protein ran/tc4	4|4	8	4	2	1|2	0.78	0.78	0.78	0.78	0.78	1.29	2.67	0.02
TGME49_314790	small nuclear ribonucleoprotein G, putative	4|4	8	4	2	1|2	0.78	0.78	0.78	0.78	0.78	1.29	2.67	0.02
TGME49_297180	hypothetical protein	2|4	6	3	2	1|1	0.76	0.95	0.76	0.95	0.76	0.32	3	0.02
TGME49_315750	inner membrane complex protein IMC26	2|4	6	3	2	1|1	0.76	0.95	0.76	0.95	0.76	0.32	3	0.02
TGME49_308090	rhoptry protein ROP5	6|7	13	6.5	2	2|3	0.76	0.87	0.76	0.87	0.76	0.6	2.6	0.02
TGME49_311400	protein transport protein SEC31, putative	3|6	9	4.5	2	2|1	0.73	0.98	0.73	0.98	0.73	-0.03	3	0.02
TGME49_254650	pre-mRNA-splicing factor Cwc2, putative	5|5	10	5	2	2|2	0.72	0.72	0.72	0.72	0.72	0.94	2.5	0.02
TGME49_213410	small nuclear ribonucleoprotein f (snrnp-f), putative	5|5	10	5	2	2|2	0.72	0.72	0.72	0.72	0.72	0.94	2.5	0.02
TGME49_260500	COPI associated protein, putative	3|2	5	2.5	2	1|1	0.71	0.84	0.71	0.84	0.71	0.32	2.5	0.02
TGME49_216880	POC1 centriolar protein, putative	5|3	8	4	2	2|1	0.71	0.93	0.71	0.93	0.71	-0.03	2.67	0.02
TGME49_230410	peroxiredoxin PRX3	4|3	7	3.5	2	0|3	0.7	0.8	0.7	0.8	0.7	0.39	2.33	0.03
TGME49_314810	ribosomal protein RPL7	7|8	15	7.5	2	2|4	0.69	0.82	0.69	0.82	0.69	0.25	2.5	0.03
TGME49_263040	ribosomal protein RPS16	6|4	10	5	2	1|3	0.65	0.9	0.65	0.9	0.65	-0.37	2.5	0.03
TGME49_231910	ATP synthase F1 gamma subunit	2|2	4	2	2	0|2	0.64	0.64	0.64	0.64	0.64	0.59	2	0.03
TGME49_316540	IMC sub-compartment protein ISP3	3|4	7	3.5	2	1|2	0.64	0.78	0.64	0.78	0.64	-0.03	2.33	0.03
TGME49_297960	rhoptry neck protein RON6	6|6	12	6	2	2|3	0.64	0.64	0.64	0.64	0.64	0.6	2.4	0.03
TGME49_245460	ribosomal protein RPS8	11|11	22	11	2	4|5	0.62	0.62	0.62	0.62	0.62	0.49	2.44	0.03
TGME49_238010	ribosomal protein RPL23A	6|6	12	6	2	4|1	0.61	0.61	0.61	0.61	0.61	0.46	2.4	0.03
TGME49_269885	rhoptry metalloprotease toxolysin TLN1	38|40	78	39	2	16|15	0.59	0.86	0.59	0.86	0.59	-0.73	2.52	0.03
TGME49_246950	apical cap protein AC9	2|2	4	2	2	1|1	0.58	0.58	0.58	0.58	0.58	0.32	2	0.03
TGME49_240590	DNA-directed RNA polymerase II RPB5	2|2	4	2	2	1|1	0.58	0.58	0.58	0.58	0.58	0.32	2	0.03
TGME49_272010	Gar1 protein RNA binding region protein	2|2	4	2	2	1|1	0.58	0.58	0.58	0.58	0.58	0.32	2	0.03
TGME49_289690	glyceraldehyde-3-phosphate dehydrogenase GAPDH1	2|2	4	2	2	1|1	0.58	0.58	0.58	0.58	0.58	0.32	2	0.03
TGME49_220950	hypothetical protein	2|2	4	2	2	1|1	0.58	0.58	0.58	0.58	0.58	0.32	2	0.03
TGME49_237820	IMC sub-compartment protein ISP2	2|2	4	2	2	1|1	0.58	0.58	0.58	0.58	0.58	0.32	2	0.03
TGME49_239760	ribosomal protein RPL22	2|2	4	2	2	1|1	0.58	0.58	0.58	0.58	0.58	0.32	2	0.03
TGME49_299050	ribosomal protein RPL17	5|4	9	4.5	2	2|2	0.56	0.72	0.56	0.72	0.56	-0.37	2.25	0.04
TGME49_219590	RuvB family 1 protein	5|4	9	4.5	2	1|3	0.56	0.72	0.56	0.72	0.56	-0.37	2.25	0.04
TGME49_270830	small nuclear ribonucleoprotein	7|7	14	7	2	3|3	0.56	0.56	0.56	0.56	0.56	0.25	2.33	0.04
TGME49_271888	3-ketoacyl-CoA reductase, putative	0|2	2	1	2	0|0	0.5	0.99	0.5	0.99	0.5	0.5	10	0.08
TGME49_313830	AARP2CN (NUC121) domain-containing protein	2|1	3	1.5	2	0|0	0.5	0.99	0.5	0.99	0.5	3.01	15	0.08
TGME49_253040	actin-related protein ARP4A	2|1	3	1.5	2	0|0	0.5	0.99	0.5	0.99	0.5	3.01	15	0.08
TGME49_500306	adaptor complexes medium subunit family protein	2|1	3	1.5	2	0|0	0.5	0.99	0.5	0.99	0.5	3.01	15	0.08
TGME49_224530	alveolin domain containing intermediate filament IMC5	1|2	3	1.5	2	0|0	0.5	0.99	0.5	0.99	0.5	3.01	15	0.08
TGME49_224520	alveolin domain containing intermediate filament IMC8	2|1	3	1.5	2	0|0	0.5	0.99	0.5	0.99	0.5	3.01	15	0.08
TGME49_255510	ankyrin repeat-containing protein	2|1	3	1.5	2	0|0	0.5	0.99	0.5	0.99	0.5	3.01	15	0.08
TGME49_227900	AP2 domain transcription factor AP2X-1	1|2	3	1.5	2	0|0	0.5	0.99	0.5	0.99	0.5	3.01	15	0.08
TGME49_224050	AP2 domain transcription factor AP2X-4	1|3	4	2	2	0|0	0.5	1	0.5	1	0.5	3.01	20	0.05
TGME49_246170	ARID/BRIGHT DNA binding domain-containing protein	4|1	5	2.5	2	0|0	0.5	1	0.5	1	0.5	3.01	25	0.05
TGME49_268830	ATP synthase subunit delta	1|2	3	1.5	2	0|0	0.5	0.99	0.5	0.99	0.5	3.01	15	0.08
TGME49_218940	ATP synthase-associated protein	2|1	3	1.5	2	0|0	0.5	0.99	0.5	0.99	0.5	3.01	15	0.08
TGME49_225730	ATP synthase-associated protein	2|1	3	1.5	2	0|0	0.5	0.99	0.5	0.99	0.5	3.01	15	0.08
TGME49_269460	basal complex component BCC5	3|0	3	1.5	2	0|0	0.5	1	0.5	1	0.5	0.5	15	0.05
TGME49_239790	BRCA1 C Terminus (BRCT) domain-containing protein	2|0	2	1	2	0|0	0.5	0.99	0.5	0.99	0.5	0.5	10	0.08
TGME49_273840	brix domain-containing protein	3|1	4	2	2	0|0	0.5	1	0.5	1	0.5	3.01	20	0.05
TGME49_215260	carbamoylphosphate synthetase	2|0	2	1	2	0|0	0.5	0.99	0.5	0.99	0.5	0.5	10	0.08
TGME49_313990	CBF/Mak21 family protein	2|1	3	1.5	2	0|0	0.5	0.99	0.5	0.99	0.5	3.01	15	0.08
TGME49_310630	CDK5 regulatory subunit-associated protein 3, putative	1|3	4	2	2	0|0	0.5	1	0.5	1	0.5	3.01	20	0.05
TGME49_260670	centrin 3	1|2	3	1.5	2	0|0	0.5	0.99	0.5	0.99	0.5	3.01	15	0.08
TGME49_213040	centromere protein CENP-C	1|3	4	2	2	0|0	0.5	1	0.5	1	0.5	3.01	20	0.05
TGME49_201380	chorismate synthase, putative	2|1	3	1.5	2	0|0	0.5	0.99	0.5	0.99	0.5	3.01	15	0.08
TGME49_258240	chromodomain helicase DNA binding protein CHD1/SWI2/SNF2	1|4	5	2.5	2	0|0	0.5	1	0.5	1	0.5	3.01	25	0.05
TGME49_221200	CW-type Zinc Finger protein	2|0	2	1	2	0|0	0.5	0.99	0.5	0.99	0.5	0.5	10	0.08
TGME49_292020	cysteine repeat modular protein CRMPB	3|1	4	2	2	0|0	0.5	1	0.5	1	0.5	3.01	20	0.05
TGME49_280730	cytosolic fe-s cluster assembling factor nbp35, putative	1|3	4	2	2	0|0	0.5	1	0.5	1	0.5	3.01	20	0.05
TGME49_208830	dense granule protein GRA16	1|3	4	2	2	0|0	0.5	1	0.5	1	0.5	3.01	20	0.05
TGME49_220240	dense granule protein GRA31	2|1	3	1.5	2	0|0	0.5	0.99	0.5	0.99	0.5	3.01	15	0.08
TGME49_228170	dense granule protein GRA44	3|1	4	2	2	0|0	0.5	1	0.5	1	0.5	3.01	20	0.05
TGME49_309760	dense granule protein GRA55	2|1	3	1.5	2	0|0	0.5	0.99	0.5	0.99	0.5	3.01	15	0.08
TGME49_297530	DNA-directed RNA polymerase I RPA2	2|1	3	1.5	2	0|0	0.5	0.99	0.5	0.99	0.5	3.01	15	0.08
TGME49_209720	DUF4149 domain-containing protein	2|1	3	1.5	2	0|0	0.5	0.99	0.5	0.99	0.5	3.01	15	0.08
TGME49_235920	dynein, axonemal, heavy chain 2 family protein	0|2	2	1	2	0|0	0.5	0.99	0.5	0.99	0.5	0.5	10	0.08
TGME49_249030	endonuclease/exonuclease/phosphatase family protein	1|2	3	1.5	2	0|0	0.5	0.99	0.5	0.99	0.5	3.01	15	0.08
TGME49_219630	flavodoxin domain-containing protein	3|1	4	2	2	0|0	0.5	1	0.5	1	0.5	3.01	20	0.05
TGME49_215590	flavoprotein subunit of succinate dehydrogenase SDHA	2|1	3	1.5	2	0|0	0.5	0.99	0.5	0.99	0.5	3.01	15	0.08
TGME49_233030	gliding-associated protein GAP70	2|1	3	1.5	2	0|0	0.5	0.99	0.5	0.99	0.5	3.01	15	0.08
TGME49_280700	glutamate decarboxylase	2|0	2	1	2	0|0	0.5	0.99	0.5	0.99	0.5	0.5	10	0.08
TGME49_253880	GNS1/SUR4 family protein	2|1	3	1.5	2	0|0	0.5	0.99	0.5	0.99	0.5	3.01	15	0.08
TGME49_311920	GRAM domain-containing protein	0|2	2	1	2	0|0	0.5	0.99	0.5	0.99	0.5	0.5	10	0.08
TGME49_304990	guanylate-binding protein, N-terminal domain-containing protein	3|1	4	2	2	0|0	0.5	1	0.5	1	0.5	3.01	20	0.05
TGME49_216590	HEAT repeat-containing protein	2|1	3	1.5	2	0|0	0.5	0.99	0.5	0.99	0.5	3.01	15	0.08
TGME49_321520	HSP20-like chaperone	2|1	3	1.5	2	0|0	0.5	0.99	0.5	0.99	0.5	3.01	15	0.08
TGME49_213610	hypothetical protein	3|0	3	1.5	2	0|0	0.5	1	0.5	1	0.5	0.5	15	0.05
TGME49_214140	hypothetical protein	3|1	4	2	2	0|0	0.5	1	0.5	1	0.5	3.01	20	0.05
TGME49_227990	hypothetical protein	3|1	4	2	2	0|0	0.5	1	0.5	1	0.5	3.01	20	0.05
TGME49_255300	hypothetical protein	3|1	4	2	2	0|0	0.5	1	0.5	1	0.5	3.01	20	0.05
TGME49_206640	hypothetical protein	2|1	3	1.5	2	0|0	0.5	0.99	0.5	0.99	0.5	3.01	15	0.08
TGME49_233220	hypothetical protein	2|1	3	1.5	2	0|0	0.5	0.99	0.5	0.99	0.5	3.01	15	0.08
TGME49_289000	hypothetical protein	2|1	3	1.5	2	0|0	0.5	0.99	0.5	0.99	0.5	3.01	15	0.08
TGME49_313080	hypothetical protein	2|1	3	1.5	2	0|0	0.5	0.99	0.5	0.99	0.5	3.01	15	0.08
TGME49_315610	hypothetical protein	2|0	2	1	2	0|0	0.5	0.99	0.5	0.99	0.5	0.5	10	0.08
TGME49_316350	hypothetical protein	2|1	3	1.5	2	0|0	0.5	0.99	0.5	0.99	0.5	3.01	15	0.08
TGME49_201140	hypothetical protein	1|2	3	1.5	2	0|0	0.5	0.99	0.5	0.99	0.5	3.01	15	0.08
TGME49_209500	hypothetical protein	1|2	3	1.5	2	0|0	0.5	0.99	0.5	0.99	0.5	3.01	15	0.08
TGME49_221870	hypothetical protein	1|3	4	2	2	0|0	0.5	1	0.5	1	0.5	3.01	20	0.05
TGME49_223790	hypothetical protein	1|2	3	1.5	2	0|0	0.5	0.99	0.5	0.99	0.5	3.01	15	0.08
TGME49_247450	hypothetical protein	1|2	3	1.5	2	0|0	0.5	0.99	0.5	0.99	0.5	3.01	15	0.08
TGME49_261450	hypothetical protein	1|2	3	1.5	2	0|0	0.5	0.99	0.5	0.99	0.5	3.01	15	0.08
TGME49_267650	hypothetical protein	1|3	4	2	2	0|0	0.5	1	0.5	1	0.5	3.01	20	0.05
TGME49_304700	hypothetical protein	1|2	3	1.5	2	0|0	0.5	0.99	0.5	0.99	0.5	3.01	15	0.08
TGME49_203980	hypothetical protein	0|2	2	1	2	0|0	0.5	0.99	0.5	0.99	0.5	0.5	10	0.08
TGME49_500284	hypothetical protein, conserved	2|0	2	1	2	0|0	0.5	0.99	0.5	0.99	0.5	0.5	10	0.08
TGME49_310450	IMC-associated protein IAP2	3|1	4	2	2	0|0	0.5	1	0.5	1	0.5	3.01	20	0.05
TGME49_240060	inhibitor of STAT1 transcription	1|2	3	1.5	2	0|0	0.5	0.99	0.5	0.99	0.5	3.01	15	0.08
TGME49_297120	inner membrane complex protein IMC44	3|0	3	1.5	2	0|0	0.5	1	0.5	1	0.5	0.5	15	0.05
TGME49_311410	M phase phosphoprotein MPP10, putative	1|2	3	1.5	2	0|0	0.5	0.99	0.5	0.99	0.5	3.01	15	0.08
TGME49_207830	MORN repeat-containing protein	3|1	4	2	2	0|0	0.5	1	0.5	1	0.5	3.01	20	0.05
TGME49_500423	MYCBP-associated protein, putative	2|0	2	1	2	0|0	0.5	0.99	0.5	0.99	0.5	0.5	10	0.08
TGME49_257470	myosin J	2|0	2	1	2	0|0	0.5	0.99	0.5	0.99	0.5	0.5	10	0.08
TGME49_297470	myosin light chain MLC2	1|2	3	1.5	2	0|0	0.5	0.99	0.5	0.99	0.5	3.01	15	0.08
TGME49_293180	NADP-specific glutamate dehydrogenase	2|1	3	1.5	2	0|0	0.5	0.99	0.5	0.99	0.5	3.01	15	0.08
TGME49_309950	NLE (NUC135) domain-containing protein	2|1	3	1.5	2	0|0	0.5	0.99	0.5	0.99	0.5	3.01	15	0.08
TGME49_288530	NOL1/NOP2/sun family protein	1|2	3	1.5	2	0|0	0.5	0.99	0.5	0.99	0.5	3.01	15	0.08
TGME49_286160	non-specific serine/threonine protein kinase	1|2	3	1.5	2	0|0	0.5	0.99	0.5	0.99	0.5	3.01	15	0.08
TGME49_275490	nucleoporin, putative	5|1	6	3	2	0|0	0.5	1	0.5	1	0.5	3.01	30	0.04
TGME49_278990	phosphate transporter MPT	0|2	2	1	2	0|0	0.5	0.99	0.5	0.99	0.5	0.5	10	0.08
TGME49_276170	phosphatidylinositol 3- and 4-kinase	2|1	3	1.5	2	0|0	0.5	0.99	0.5	0.99	0.5	3.01	15	0.08
TGME49_258540	phosphoglycerate mutase family protein	0|2	2	1	2	0|0	0.5	0.99	0.5	0.99	0.5	0.5	10	0.08
TGME49_289680	ras-related protein RAB11A	1|2	3	1.5	2	0|0	0.5	0.99	0.5	0.99	0.5	3.01	15	0.08
TGME49_247195	rhoptry discharge factor RDF1	1|2	3	1.5	2	0|0	0.5	0.99	0.5	0.99	0.5	3.01	15	0.08
TGME49_304740	rhoptry kinase family protein ROP35	3|1	4	2	2	0|0	0.5	1	0.5	1	0.5	3.01	20	0.05
TGME49_312270	rhoptry protein ROP13	2|1	3	1.5	2	0|0	0.5	0.99	0.5	0.99	0.5	3.01	15	0.08
TGME49_209850	RNA recognition motif-containing protein	3|1	4	2	2	0|0	0.5	1	0.5	1	0.5	3.01	20	0.05
TGME49_215400	RNA recognition motif-containing protein	1|2	3	1.5	2	0|0	0.5	0.99	0.5	0.99	0.5	3.01	15	0.08
TGME49_231210	sarcalumenin/eps15 family protein	2|0	2	1	2	0|0	0.5	0.99	0.5	0.99	0.5	0.5	10	0.08
TGME49_310700	serine/threonine phosphatase PP1	2|0	2	1	2	0|0	0.5	0.99	0.5	0.99	0.5	0.5	10	0.08
TGME49_290270	SPRY domain-containing protein	2|1	3	1.5	2	0|0	0.5	0.99	0.5	0.99	0.5	3.01	15	0.08
TGME49_293060	SPRY domain-containing protein	2|1	3	1.5	2	0|0	0.5	0.99	0.5	0.99	0.5	3.01	15	0.08
TGME49_275802	SRP72 RNA-binding domain-containing protein	1|2	3	1.5	2	0|0	0.5	0.99	0.5	0.99	0.5	3.01	15	0.08
TGME49_252630	succinate dehydrogenase subunit SDH15	2|1	3	1.5	2	0|0	0.5	0.99	0.5	0.99	0.5	3.01	15	0.08
TGME49_236970	SWI2/SNF2-containing PHD finger protein	3|1	4	2	2	0|0	0.5	1	0.5	1	0.5	3.01	20	0.05
TGME49_247330	symplekin, putative	3|1	4	2	2	0|0	0.5	1	0.5	1	0.5	3.01	20	0.05
TGME49_318260	transcription initiation factor TFIID subunit TAF5	4|1	5	2.5	2	0|0	0.5	1	0.5	1	0.5	3.01	25	0.05
TGME49_294340	transverse sutures component TSC6	1|2	3	1.5	2	0|0	0.5	0.99	0.5	0.99	0.5	3.01	15	0.08
TGME49_212820	ubiquitin family protein	1|2	3	1.5	2	0|0	0.5	0.99	0.5	0.99	0.5	3.01	15	0.08
TGME49_291180	vacuolar protein sorting-associated protein 13, putative	2|1	3	1.5	2	0|0	0.5	0.99	0.5	0.99	0.5	3.01	15	0.08
TGME49_298630	vacuolar transporter chaperone VTC2	3|1	4	2	2	0|0	0.5	1	0.5	1	0.5	3.01	20	0.05
TGME49_230430	vesicle-associated membrane protein, putative	1|2	3	1.5	2	0|0	0.5	0.99	0.5	0.99	0.5	3.01	15	0.08
TGME49_231280	WD domain, G-beta repeat-containing protein	2|1	3	1.5	2	0|0	0.5	0.99	0.5	0.99	0.5	3.01	15	0.08
TGME49_239590	WD domain, G-beta repeat-containing protein	0|2	2	1	2	0|0	0.5	0.99	0.5	0.99	0.5	0.5	10	0.08
TGME49_271740	zinc finger protein, putative	1|2	3	1.5	2	0|0	0.5	0.99	0.5	0.99	0.5	3.01	15	0.08
TGME49_219150	zinc finger, zz type domain-containing protein	2|1	3	1.5	2	0|0	0.5	0.99	0.5	0.99	0.5	3.01	15	0.08
TGME49_227952	14-3-3 superfamily protein	3|3	6	3	2	2|1	0.49	0.49	0.49	0.49	0.49	-0.03	2	0.14
TGME49_214220	hypothetical protein	3|3	6	3	2	2|1	0.49	0.49	0.49	0.49	0.49	-0.03	2	0.14
TGME49_235690	inner membrane complex protein IMC37	3|3	6	3	2	1|2	0.49	0.49	0.49	0.49	0.49	-0.03	2	0.14
TGME49_262050	rhoptry kinase family protein ROP39	3|3	6	3	2	1|2	0.49	0.49	0.49	0.49	0.49	-0.03	2	0.14
TGME49_267400	ribosomal protein RPL32	6|5	11	5.5	2	2|3	0.49	0.64	0.49	0.64	0.49	-0.72	2.2	0.15
TGME49_239800	transverse sutures component TSC2	5|6	11	5.5	2	3|2	0.49	0.64	0.49	0.64	0.49	-0.72	2.2	0.15
TGME49_219800	vacuolar ATP synthase subunit b, putative	7|4	11	5.5	2	3|2	0.49	0.87	0.49	0.87	0.49	-2.09	2.2	0.15
TGME49_273960	chaperonin GroS protein	3|1	4	2	2	1|0	0.48	0.97	0.48	0.97	0.48	0.67	4	0.15
TGME49_298610	GYF domain-containing protein	3|1	4	2	2	1|0	0.48	0.97	0.48	0.97	0.48	0.67	4	0.15
TGME49_500302	Porphobilinogen Synthase (PBGS) / Aminolevulinic Acid Dehydratase (ALAD) + Pitrilysin (apicoplast stromal processing peptidase)	10|6	16	8	2	2|5	0.48	0.91	0.48	0.91	0.48	-2.76	2.29	0.15
TGME49_300280	LSM domain-containing protein	8|8	16	8	2	3|4	0.47	0.47	0.47	0.47	0.47	-0.1	2.29	0.15
TGME49_205470	translation elongation factor 2 family protein, putative	12|16	28	14	2	6|6	0.46	0.88	0.46	0.88	0.46	-3.16	2.33	0.15
TGME49_221940	AP-2 complex subunit alpha	1|2	3	1.5	2	0|1	0.44	0.88	0.44	0.88	0.44	0.67	3	0.15
TGME49_271935	hypothetical protein	0|2	2	1	2	1|0	0.44	0.88	0.44	0.88	0.44	-0.94	2	0.15
TGME49_227610	hypothetical protein	2|0	2	1	2	0|1	0.44	0.88	0.44	0.88	0.44	-0.94	2	0.15
TGME49_313780	hypothetical protein	2|1	3	1.5	2	0|1	0.44	0.88	0.44	0.88	0.44	0.67	3	0.15
TGME49_260825	hypothetical protein	1|2	3	1.5	2	0|1	0.44	0.88	0.44	0.88	0.44	0.67	3	0.15
TGME49_218280	mitochondrial import receptor subunit TOM40	2|1	3	1.5	2	1|0	0.44	0.88	0.44	0.88	0.44	0.67	3	0.15
TGME49_207720	Nrap domain-containing protein	2|1	3	1.5	2	1|0	0.44	0.88	0.44	0.88	0.44	0.67	3	0.15
TGME49_238040	protein disulfide-isomerase domain-containing protein	1|2	3	1.5	2	0|1	0.44	0.88	0.44	0.88	0.44	0.67	3	0.15
TGME49_313190	ras-related protein RAB18	1|2	3	1.5	2	0|1	0.44	0.88	0.44	0.88	0.44	0.67	3	0.15
TGME49_301390	ribosome biogenesis protein BOP1, putative	2|1	3	1.5	2	0|1	0.44	0.88	0.44	0.88	0.44	0.67	3	0.15
TGME49_232260	transverse sutures component TSC5	1|2	3	1.5	2	0|1	0.44	0.88	0.44	0.88	0.44	0.67	3	0.15
TGME49_243620	pre-mRNA-splicing factor CWF7, putative	4|4	8	4	2	3|1	0.41	0.41	0.41	0.41	0.41	-0.37	2	0.16
TGME49_295125	rhoptry protein ROP4	6|7	13	6.5	2	3|3	0.41	0.56	0.41	0.56	0.41	-1.07	2.17	0.16
TGME49_268570	zinc finger (CCCH type) motif-containing protein	4|4	8	4	2	2|2	0.41	0.41	0.41	0.41	0.41	-0.37	2	0.16
TGME49_271930	inner membrane complex protein IMC20	9|9	18	9	2	4|4	0.39	0.39	0.39	0.39	0.39	-0.45	2.25	0.16
TGME49_263090	14-3-3 protein	14|9	23	11.5	2	5|6	0.37	0.74	0.37	0.74	0.37	-5.51	2.09	0.17
TGME49_308860	apical cap protein AC3	12|15	27	13.5	2	7|5	0.36	0.67	0.36	0.67	0.36	-3.16	2.25	0.17
TGME49_265840	nuclear mesh protein NMP1	11|9	20	10	2	6|3	0.36	0.62	0.36	0.62	0.36	-2.11	2.22	0.17
TGME49_312090	ribosomal protein RPL23	2|5	7	3.5	2	2|2	0.36	0.72	0.36	0.72	0.36	-3.2	1.75	0.17
TGME49_286600	thioredoxin-like associated protein TLAP1	14|16	30	15	2	6|7	0.35	0.59	0.35	0.59	0.35	-2.19	2.31	0.17
TGME49_249850	GAP40 protein	3|2	5	2.5	2	1|2	0.34	0.49	0.34	0.49	0.34	-1.43	1.67	0.17
TGME49_304670	inner membrane complex protein IMC23	2|3	5	2.5	2	2|1	0.34	0.49	0.34	0.49	0.34	-1.43	1.67	0.17
TGME49_225790	thioredoxin-like protein 2	3|2	5	2.5	2	1|2	0.34	0.49	0.34	0.49	0.34	-1.43	1.67	0.17
TGME49_215470	ribosomal protein RPL10A	8|7	15	7.5	2	3|4	0.33	0.47	0.33	0.47	0.33	-1.42	2.14	0.17
TGME49_309820	ribosomal protein RPL11	5|5	10	5	2	2|3	0.33	0.33	0.33	0.33	0.33	-0.72	2	0.17
TGME49_314080	hypothetical protein	2|0	2	1	2	0|2	0.32	0.64	0.32	0.64	0.32	-2.29	1	0.18
TGME49_220930	IMC sutures component ISC3	2|1	3	1.5	2	2|0	0.32	0.64	0.32	0.64	0.32	-0.89	1.5	0.18
TGME49_249590	proteasome subunit alpha type-5, putative	3|1	4	2	2	0|3	0.3	0.6	0.3	0.6	0.3	-2.65	1.33	0.18
TGME49_286630	alkyl hydroperoxide reductase AHP1	2|1	3	1.5	2	1|1	0.29	0.58	0.29	0.58	0.29	-1.13	1.5	0.18
TGME49_257530	apicomplexan amino acid transporter ApiAT5-3	2|1	3	1.5	2	1|1	0.29	0.58	0.29	0.58	0.29	-1.13	1.5	0.18
TGME49_314820	atp synthase F1, epsilon subunit, putative	2|1	3	1.5	2	1|1	0.29	0.58	0.29	0.58	0.29	-1.13	1.5	0.18
TGME49_214940	MIC2-associated protein M2AP	2|1	3	1.5	2	1|1	0.29	0.58	0.29	0.58	0.29	-1.13	1.5	0.18
TGME49_318160	MSP (Major sperm protein) domain-containing protein	2|1	3	1.5	2	1|1	0.29	0.58	0.29	0.58	0.29	-1.13	1.5	0.18
TGME49_283850	peptidyl-prolyl cis-trans isomerase	2|1	3	1.5	2	1|1	0.29	0.58	0.29	0.58	0.29	-1.13	1.5	0.18
TGME49_266010	phosphatidylinositol 3- and 4-kinase	1|2	3	1.5	2	1|1	0.29	0.58	0.29	0.58	0.29	-1.13	1.5	0.18
TGME49_300140	elongation factor 1-gamma, putative	4|3	7	3.5	2	2|2	0.28	0.41	0.28	0.41	0.28	-1.75	1.75	0.19
TGME49_206690	glideosome-associated protein with multiple-membrane spans GAPM2B	3|4	7	3.5	2	2|2	0.28	0.41	0.28	0.41	0.28	-1.75	1.75	0.19
TGME49_244320	ribosomal protein RPL24	4|3	7	3.5	2	2|2	0.28	0.41	0.28	0.41	0.28	-1.75	1.75	0.19
TGME49_259010	vacuolar ATP synthase subunit d, putative	3|4	7	3.5	2	2|2	0.28	0.41	0.28	0.41	0.28	-1.75	1.75	0.19
TGME49_223040	hypothetical protein	3|0	3	1.5	2	1|2	0.25	0.49	0.25	0.49	0.25	-4.74	1	0.19
TGME49_263050	ribosomal protein RPL13	7|9	16	8	2	4|4	0.22	0.39	0.22	0.39	0.22	-3.11	2	0.19
TGME49_292130	ribosomal protein RPL13A	7|9	16	8	2	4|4	0.22	0.39	0.22	0.39	0.22	-3.11	2	0.19
TGME49_207440	ribosomal protein RPS4	9|10	19	9.5	2	5|4	0.21	0.31	0.21	0.31	0.21	-2.11	2.11	0.19
TGME49_305050	essential light chain ELC2	4|2	6	3	2	2|2	0.2	0.41	0.2	0.41	0.2	-3.2	1.5	0.19
TGME49_288380	heat shock protein HSP90	7|7	14	7	2	4|3	0.2	0.2	0.2	0.2	0.2	-1.42	2	0.2
TGME49_258470	inner membrane complex protein IMC24	7|7	14	7	2	4|3	0.2	0.2	0.2	0.2	0.2	-1.42	2	0.2
TGME49_320210	pre-mRNA-processing factor 19, putative	14|12	26	13	2	5|7	0.2	0.37	0.2	0.37	0.2	-3.16	2.17	0.2
TGME49_226040	calmodulin CAM3	2|2	4	2	2	2|1	0.19	0.19	0.19	0.19	0.19	-1.43	1.33	0.2
TGME49_251540	dense granule protein GRA9	3|5	8	4	2	1|4	0.19	0.34	0.19	0.34	0.19	-3.3	1.6	0.2
TGME49_260820	IMC sub-compartment protein ISP1	2|2	4	2	2	2|1	0.19	0.19	0.19	0.19	0.19	-1.43	1.33	0.2
TGME49_212960	pre-mRNA-splicing regulator WTAP	2|2	4	2	2	1|2	0.19	0.19	0.19	0.19	0.19	-1.43	1.33	0.2
TGME49_203310	dense granule protein GRA7	5|6	11	5.5	2	4|2	0.17	0.26	0.17	0.26	0.17	-2.43	1.83	0.2
TGME49_286590	microtubule associated protein SPM2	10|11	21	10.5	2	5|5	0.16	0.24	0.16	0.24	0.16	-2.46	2.1	0.2
TGME49_270320	protein phosphatase PPM3C	10|7	17	8.5	2	4|5	0.16	0.31	0.16	0.31	0.16	-4.83	1.89	0.21
TGME49_264080	acyl carrier protein ACP	3|3	6	3	2	1|3	0.15	0.15	0.15	0.15	0.15	-1.75	1.5	0.21
TGME49_267350	LSM domain-containing protein	3|3	6	3	2	2|2	0.15	0.15	0.15	0.15	0.15	-1.75	1.5	0.21
TGME49_284560	ribosomal protein RPL9	3|3	6	3	2	2|2	0.15	0.15	0.15	0.15	0.15	-1.75	1.5	0.21
TGME49_268200	RNA recognition motif-containing protein	3|3	6	3	2	2|2	0.15	0.15	0.15	0.15	0.15	-1.75	1.5	0.21
TGME49_288650	dense granule protein GRA12	13|13	26	13	2	5|7	0.14	0.14	0.14	0.14	0.14	-1.84	2.17	0.21
TGME49_218520	microneme protein MIC6	6|4	10	5	2	3|3	0.14	0.26	0.14	0.26	0.14	-3.83	1.67	0.21
TGME49_261570	ribosomal protein RPL7A	13|13	26	13	2	5|7	0.14	0.14	0.14	0.14	0.14	-1.84	2.17	0.21
TGME49_320050	ribosomal protein RPL5	11|9	20	10	2	4|6	0.13	0.24	0.13	0.24	0.13	-3.8	2	0.21
TGME49_310950	AP2 domain transcription factor AP2XI-3	4|4	8	4	2	3|2	0.11	0.11	0.11	0.11	0.11	-2.09	1.6	0.22
TGME49_317720	eukaryotic translation initiation factor 3 subunit 7, putative	4|4	8	4	2	2|3	0.11	0.11	0.11	0.11	0.11	-2.09	1.6	0.22
TGME49_306190	hypothetical protein	7|5	12	6	2	4|3	0.11	0.2	0.11	0.2	0.11	-4.16	1.71	0.22
TGME49_313560	60S ribosomal protein L7a, putative	2|1	3	1.5	2	1|2	0.1	0.19	0.1	0.19	0.1	-2.93	1	0.22
TGME49_215730	Gas41, putative	2|1	3	1.5	2	1|2	0.1	0.19	0.1	0.19	0.1	-2.93	1	0.22
TGME49_203990	rhoptry protein ROP12	1|2	3	1.5	2	2|1	0.1	0.19	0.1	0.19	0.1	-2.93	1	0.22
TGME49_292280	SAG-related sequence SRS36D	1|2	3	1.5	2	1|2	0.1	0.19	0.1	0.19	0.1	-2.93	1	0.22
TGME49_219270	glideosome-associated protein with multiple-membrane spans GAPM2A	5|5	10	5	2	3|3	0.08	0.08	0.08	0.08	0.08	-2.43	1.67	0.22
TGME49_289530	ribosomal protein RPL19	5|5	10	5	2	3|3	0.08	0.08	0.08	0.08	0.08	-2.43	1.67	0.22
TGME49_226000	ATP synthase subunit delta	3|2	5	2.5	2	2|2	0.07	0.15	0.07	0.15	0.07	-3.2	1.25	0.23
TGME49_213030	clathrin light chain, putative	3|1	4	2	2	2|2	0.07	0.15	0.07	0.15	0.07	-4.63	1	0.23
TGME49_256030	doublecortin domain-containing protein DCX	5|8	13	6.5	2	3|5	0.07	0.15	0.07	0.15	0.07	-5.9	1.62	0.23
TGME49_271970	glideosome-associated protein with multiple-membrane spans GAPM3	2|3	5	2.5	2	2|2	0.07	0.15	0.07	0.15	0.07	-3.2	1.25	0.23
TGME49_227970	histone family DNA-binding protein	2|3	5	2.5	2	2|2	0.07	0.15	0.07	0.15	0.07	-3.2	1.25	0.23
TGME49_313640	hypothetical protein	3|2	5	2.5	2	2|2	0.07	0.15	0.07	0.15	0.07	-3.2	1.25	0.23
TGME49_283510	IMC-associated protein IAP1	3|2	5	2.5	2	2|2	0.07	0.15	0.07	0.15	0.07	-3.2	1.25	0.23
TGME49_270560	peptidyl-prolyl cis-trans isomerase family 1	3|0	3	1.5	2	2|2	0.07	0.15	0.07	0.15	0.07	-6.73	0.75	0.23
TGME49_258150	proteasome subunit alpha type-7, putative	3|0	3	1.5	2	1|3	0.07	0.15	0.07	0.15	0.07	-6.73	0.75	0.23
TGME49_263700	ribosomal protein RPS14	9|8	17	8.5	2	5|4	0.07	0.11	0.07	0.11	0.07	-3.45	1.89	0.24
TGME49_243570	ribosomal protein RPS26	2|3	5	2.5	2	3|1	0.07	0.15	0.07	0.15	0.07	-3.2	1.25	0.23
TGME49_226860	SAG-related sequence SRS67	2|3	5	2.5	2	2|2	0.07	0.15	0.07	0.15	0.07	-3.2	1.25	0.23
TGME49_294800	elongation factor 1-alpha (EF-1-ALPHA), putative	14|13	27	13.5	2	7|6	0.06	0.1	0.06	0.1	0.06	-3.5	2.08	0.24
TGME49_205510	nucleolar protein 5, putative	6|6	12	6	2	3|4	0.06	0.06	0.06	0.06	0.06	-2.77	1.71	0.24
TGME49_232230	ribosomal protein RPL30	4|2	6	3	2	1|4	0.06	0.13	0.06	0.13	0.06	-4.84	1.2	0.24
TGME49_238250	ribosomal protein RPL36	4|5	9	4.5	2	3|3	0.05	0.08	0.05	0.08	0.05	-3.83	1.5	0.25
TGME49_213350	ribosomal protein RPS15	5|4	9	4.5	2	3|3	0.05	0.08	0.05	0.08	0.05	-3.83	1.5	0.25
TGME49_217740	3-ketoacyl-(acyl-carrier-protein) reductase	11|10	21	10.5	2	5|6	0.04	0.06	0.04	0.06	0.04	-4.14	1.91	0.25
TGME49_254440	ribosomal protein RPL12	3|3	6	3	2	3|2	0.03	0.03	0.03	0.03	0.03	-3.51	1.2	0.25
TGME49_310490	ribosomal protein RPL27A	3|3	6	3	2	3|2	0.03	0.03	0.03	0.03	0.03	-3.51	1.2	0.25
TGME49_310860	U5 snRNP-specific protein	5|5	10	5	2	3|4	0.02	0.02	0.02	0.02	0.02	-4.16	1.43	0.25
TGME49_270510	asparaginyl-tRNA synthetase (NOB+tRNA synthase)	3|2	5	2.5	2	2|3	0.01	0.03	0.01	0.03	0.01	-4.99	1	0.25
TGME49_294670	eukaryotic translation initiation factor 3 subunit G, putative	3|4	7	3.5	2	2|4	0.01	0.02	0.01	0.02	0.01	-5.28	1.17	0.26
TGME49_309740	LSM domain-containing protein	6|6	12	6	2	4|4	0.01	0.01	0.01	0.01	0.01	-4.49	1.5	0.26
TGME49_270240	MAG1	21|21	42	21	2	10|10	0.01	0.01	0.01	0.01	0.01	-4.62	2.1	0.26
TGME49_273850	nucleoporin NUP68, putative	3|4	7	3.5	2	3|3	0.01	0.02	0.01	0.02	0.01	-5.28	1.17	0.26
TGME49_262690	ribosomal protein RPL27	5|6	11	5.5	2	5|3	0.01	0.01	0.01	0.01	0.01	-5.9	1.38	0.26
TGME49_309120	ribosomal protein RPL4	16|18	34	17	2	9|8	0.01	0.03	0.01	0.03	0.01	-6.22	2	0.25
TGME49_204020	ribosomal protein RPL8	6|6	12	6	2	4|4	0.01	0.01	0.01	0.01	0.01	-4.49	1.5	0.26
TGME49_230850	transverse sutures component TSC3	10|11	21	10.5	2	6|6	0.01	0.01	0.01	0.01	0.01	-5.85	1.75	0.26
TGME49_319920	2-oxo acid dehydrogenases acyltransferase (catalytic domain) domain-containing protein	12|10	22	11	2	7|8	0	0	0	0	0	-11.03	1.47	0.29
TGME49_228160	acid phosphatase	0|1	1	0.5	2	0|0	0	0	0	0	0	0.5	5	0.33
TGME49_209030	actin ACT1	11|9	20	10	2	7|6	0	0	0	0	0	-8.96	1.54	0.29
TGME49_220400	actin depolymerizing factor ADF	1|1	2	1	2	2|1	0	0	0	0	0	-2.93	0.67	0.33
TGME49_240860	acyl-glycerol-3-phosphate acyltransferase AGPAT	1|1	2	1	2	0|0	0	0	0	0	0	3.01	10	0.33
TGME49_218820	alba 2	0|0	0	0	2	3|2	0	0	0	0	0	-8.95	0	0.33
TGME49_316400	alpha tubulin TUBA1	23|21	44	22	2	18|13	0	0	0	0	0	-23.35	1.42	0.32
TGME49_231640	alveolin domain containing intermediate filament IMC1	28|33	61	30.5	2	24|24	0	0	0	0	0	-43.08	1.27	0.32
TGME49_230210	alveolin domain containing intermediate filament IMC10	17|16	33	16.5	2	16|18	0	0	0	0	0	-35.76	0.97	0.33
TGME49_239770	alveolin domain containing intermediate filament IMC11	0|1	1	0.5	2	1|1	0	0	0	0	0	-2.53	0.5	0.33
TGME49_248700	alveolin domain containing intermediate filament IMC12	9|8	17	8.5	2	7|7	0	0	0	0	0	-12.13	1.21	0.3
TGME49_216000	alveolin domain containing intermediate filament IMC3	14|12	26	13	2	11|11	0	0	0	0	0	-20.42	1.18	0.31
TGME49_231630	alveolin domain containing intermediate filament IMC4	17|16	33	16.5	2	12|13	0	0	0	0	0	-19.96	1.32	0.32
TGME49_220270	alveolin domain containing intermediate filament IMC6	12|10	22	11	2	9|8	0	0	0	0	0	-14.52	1.29	0.3
TGME49_222220	alveolin domain containing intermediate filament IMC7	18|16	34	17	2	12|9	0	0	0	0	0	-13.04	1.62	0.3
TGME49_224460	aminopeptidase N3	1|0	1	0.5	2	0|0	0	0	0	0	0	0.5	5	0.33
TGME49_226910	Amylo-alpha-1,6-glucosidase	1|1	2	1	2	0|0	0	0	0	0	0	3.01	10	0.33
TGME49_207390	AP-4 complex subunit mu, putative	1|1	2	1	2	0|0	0	0	0	0	0	3.01	10	0.33
TGME49_205650	AP2 domain transcription factor AP2VIIa-3	1|0	1	0.5	2	0|0	0	0	0	0	0	0.5	5	0.33
TGME49_202490	AP2 domain transcription factor AP2VIIa-7	1|1	2	1	2	0|0	0	0	0	0	0	3.01	10	0.33
TGME49_215150	AP2 domain transcription factor AP2X-9	1|1	2	1	2	0|0	0	0	0	0	0	3.01	10	0.33
TGME49_247730	AP2 domain transcription factor AP2XII-5	1|0	1	0.5	2	0|0	0	0	0	0	0	0.5	5	0.33
TGME49_310070	apical annuli methyltransferase AAMT	3|3	6	3	2	5|6	0	0	0	0	0	-14.47	0.55	0.33
TGME49_295850	apical annuli protein AAP2	1|0	1	0.5	2	0|0	0	0	0	0	0	0.5	5	0.33
TGME49_250820	apical cap protein AC2	22|20	42	21	2	12|12	0	0	0	0	0	-12.69	1.75	0.3
TGME49_312110	apicoplast-associated thioredoxin family protein Atrx1	3|3	6	3	2	4|5	0	0	0	0	0	-10.68	0.67	0.33
TGME49_242570	armadillo repeat-containing protein	1|0	1	0.5	2	0|0	0	0	0	0	0	0.5	5	0.33
TGME49_261440	armadillo repeats only protein ARO	1|1	2	1	2	1|1	0	0	0	0	0	-1.13	1	0.33
TGME49_261950	ATP synthase beta subunit ATP-B	10|12	22	11	2	10|5	0	0	0	0	0	-10.92	1.47	0.29
TGME49_258060	ATP synthase subunit ATPTG8	5|3	8	4	2	6|5	0	0	0	0	0	-14.47	0.73	0.33
TGME49_284540	ATP synthase subunit O	0|1	1	0.5	2	5|3	0	0	0	0	0	-15.4	0.12	0.33
TGME49_263080	ATP synthase-associated protein	1|1	2	1	2	1|2	0	0	0	0	0	-2.93	0.67	0.33
TGME49_201800	ATP synthase-associated protein	0|0	0	0	2	2|2	0	0	0	0	0	-6.73	0	0.33
TGME49_214930	ATP synthase-associated protein	0|0	0	0	2	1|2	0	0	0	0	0	-4.74	0	0.33
TGME49_245450	ATP synthase-associated protein	0|0	0	0	2	3|3	0	0	0	0	0	-11.04	0	0.33
TGME49_500283	ATP:guanido phosphotransferase, putative	0|0	0	0	2	1|0	0	0	0	0	0	-0.94	0	0.33
TGME49_240870	beta adaptin protein, putative	1|1	2	1	2	0|0	0	0	0	0	0	3.01	10	0.33
TGME49_266960	beta tubulin	22|22	44	22	2	22|21	0	0	0	0	0	-42.92	1.02	0.33
TGME49_297420	beta-tubulin cofactor D, putative	1|1	2	1	2	1|1	0	0	0	0	0	-1.13	1	0.33
TGME49_221620	beta-tubulin, putative	22|21	43	21.5	2	21|21	0	0	0	0	0	-42.61	1.02	0.32
TGME49_232440	Brf1p family coiled coil protein	1|1	2	1	2	0|0	0	0	0	0	0	3.01	10	0.33
TGME49_229470	Btz domain-containing protein	1|2	3	1.5	2	2|2	0	0	0	0	0	-4.63	0.75	0.33
TGME49_218720	calcium-dependent protein kinase CDPK6	1|1	2	1	2	0|0	0	0	0	0	0	3.01	10	0.33
TGME49_249240	calmodulin, putative	1|0	1	0.5	2	0|0	0	0	0	0	0	0.5	5	0.33
TGME49_242070	cAMP-dependent protein kinase regulatory subunit 1	1|1	2	1	2	2|2	0	0	0	0	0	-4.63	0.5	0.33
TGME49_297070	carbonic anhydrase-related protein CARP	3|3	6	3	2	7|8	0	0	0	0	0	-22.39	0.4	0.33
TGME49_304970	CDK-related protein kinase CRK1	0|1	1	0.5	2	0|0	0	0	0	0	0	0.5	5	0.33
TGME49_218220	CDK-related protein kinase CRK2	1|1	2	1	2	0|0	0	0	0	0	0	3.01	10	0.33
TGME49_250340	centrin 2	1|0	1	0.5	2	0|0	0	0	0	0	0	0.5	5	0.33
TGME49_313790	centrosomal protein CEP44, putative	1|1	2	1	2	0|0	0	0	0	0	0	3.01	10	0.33
TGME49_240600	chaperonin cpn60, putative	4|6	10	5	2	6|5	0	0	0	0	0	-12.73	0.91	0.29
TGME49_311720	chaperonin protein BiP	17|16	33	16.5	2	24|28	0	0	0	0	0	-69.36	0.63	0.33
TGME49_313930	chloroquine resistance transporter CRT	1|1	2	1	2	0|0	0	0	0	0	0	3.01	10	0.33
TGME49_268810	ck2 beta subunit	0|1	1	0.5	2	0|0	0	0	0	0	0	0.5	5	0.33
TGME49_280550	clathrin adaptor complex small chain subfamily protein	0|0	0	0	2	0|1	0	0	0	0	0	-0.94	0	0.33
TGME49_320600	cold-shock DNA-binding domain-containing protein	0|0	0	0	2	3|1	0	0	0	0	0	-6.73	0	0.33
TGME49_210810	conoid associated protein CAP1	0|1	1	0.5	2	3|3	0	0	0	0	0	-11.04	0.17	0.33
TGME49_240380	conoid gliding protein CGP	0|0	0	0	2	0|1	0	0	0	0	0	-0.94	0	0.33
TGME49_267500	conserved basal apical peripheral protein CBAP	4|4	8	4	2	5|5	0	0	0	0	0	-10.86	0.8	0.33
TGME49_225020	CPH1-interacting protein CIP3	1|1	2	1	2	0|0	0	0	0	0	0	3.01	10	0.33
TGME49_267710	CPSF A subunit region protein	1|1	2	1	2	0|0	0	0	0	0	0	3.01	10	0.33
TGME49_262710	Ctr copper transporter family protein	1|1	2	1	2	0|0	0	0	0	0	0	3.01	10	0.33
TGME49_285445	cullin, putative	1|0	1	0.5	2	0|0	0	0	0	0	0	0.5	5	0.33
TGME49_279430	cwf18 pre-mRNA splicing factor protein	1|0	1	0.5	2	2|2	0	0	0	0	0	-6.73	0.25	0.33
TGME49_205700	cyclophilin precursor	0|0	0	0	2	1|2	0	0	0	0	0	-4.74	0	0.33
TGME49_288750	cytochrome b-c1 complex subunit 7, putative	1|1	2	1	2	0|0	0	0	0	0	0	3.01	10	0.33
TGME49_310470	cytochrome c oxidase subunit COX2b	1|0	1	0.5	2	0|0	0	0	0	0	0	0.5	5	0.33
TGME49_315770	cytochrome p450	1|1	2	1	2	0|0	0	0	0	0	0	3.01	10	0.33
TGME49_250330	DDRGK domain-containing protein	1|1	2	1	2	0|0	0	0	0	0	0	3.01	10	0.33
TGME49_216860	DEAD (Asp-Glu-Ala-Asp) box polypeptide DDX39	1|0	1	0.5	2	4|4	0	0	0	0	0	-15.4	0.12	0.33
TGME49_227620	dense granule protein GRA2	1|1	2	1	2	2|2	0	0	0	0	0	-4.63	0.5	0.33
TGME49_297880	dense granule protein GRA23	1|1	2	1	2	0|0	0	0	0	0	0	3.01	10	0.33
TGME49_231960	dense granule protein GRA28	1|1	2	1	2	0|0	0	0	0	0	0	3.01	10	0.33
TGME49_310780	dense granule protein GRA4	3|3	6	3	2	2|4	0	0	0	0	0	-5.28	1	0.33
TGME49_237015	dense granule protein GRA43	1|0	1	0.5	2	0|0	0	0	0	0	0	0.5	5	0.33
TGME49_316250	dense granule protein GRA45	0|1	1	0.5	2	0|0	0	0	0	0	0	0.5	5	0.33
TGME49_267740	dense granule protein GRA48	1|1	2	1	2	0|0	0	0	0	0	0	3.01	10	0.33
TGME49_217680	dense granule protein GRA57	8|7	15	7.5	2	8|3	0	0	0	0	0	-8.01	1.36	0.29
TGME49_249990	dense granule protein GRA70	1|1	2	1	2	0|0	0	0	0	0	0	3.01	10	0.33
TGME49_299780	dense granule protein GRA76	1|1	2	1	2	0|0	0	0	0	0	0	3.01	10	0.33
TGME49_295450	DIP13 homolog	0|0	0	0	2	1|1	0	0	0	0	0	-2.53	0	0.33
TGME49_214290	DJ-1 family protein	0|1	1	0.5	2	1|1	0	0	0	0	0	-2.53	0.5	0.33
TGME49_219860	DNA replication licensing factor MCM6, putative	0|1	1	0.5	2	0|0	0	0	0	0	0	0.5	5	0.33
TGME49_267390	DNA-directed RNA polymerase I RPAC1	1|1	2	1	2	0|0	0	0	0	0	0	3.01	10	0.33
TGME49_315920	DNA-directed RNA polymerase II RPB11A	1|1	2	1	2	1|1	0	0	0	0	0	-1.13	1	0.33
TGME49_238190	DNA-directed RNA polymerase II RPB3	3|4	7	3.5	2	4|3	0	0	0	0	0	-7.06	1	0.28
TGME49_202690	DNA-directed RNA polymerase II RPB9	0|0	0	0	2	1|1	0	0	0	0	0	-2.53	0	0.33
TGME49_253650	DnaJ C terminal region domain-containing protein	1|1	2	1	2	0|0	0	0	0	0	0	3.01	10	0.33
TGME49_258390	DnaJ protein, putative	1|1	2	1	2	0|1	0	0	0	0	0	0.67	2	0.33
TGME49_267800	dynamin-related protein DRPA	0|1	1	0.5	2	0|0	0	0	0	0	0	0.5	5	0.33
TGME49_321620	dynamin-related protein DRPB	1|0	1	0.5	2	0|0	0	0	0	0	0	0.5	5	0.33
TGME49_270690	dynamin-related protein DRPC	0|1	1	0.5	2	0|0	0	0	0	0	0	0.5	5	0.33
TGME49_305480	elongator complex protein ELP3	1|1	2	1	2	0|0	0	0	0	0	0	3.01	10	0.33
TGME49_204410	endonuclease/exonuclease/phosphatase family protein	1|0	1	0.5	2	0|0	0	0	0	0	0	0.5	5	0.33
TGME49_268850	enolase 2	1|2	3	1.5	2	0|4	0	0	0	0	0	-4.04	0.75	0.33
TGME49_251930	enoyl-acyl carrier reductase ENR	0|1	1	0.5	2	0|0	0	0	0	0	0	0.5	5	0.33
TGME49_294190	enoyl-CoA hydratase/isomerase family protein	1|1	2	1	2	0|0	0	0	0	0	0	3.01	10	0.33
TGME49_269442	essential light chain ELC1	3|3	6	3	2	2|4	0	0	0	0	0	-5.28	1	0.33
TGME49_223410	eukaryotic initiation factor eIF4E1	2|2	4	2	2	3|2	0	0	0	0	0	-4.99	0.8	0.33
TGME49_251500	eukaryotic initiation factor-3, subunit 3, putative	0|0	0	0	2	3|3	0	0	0	0	0	-11.04	0	0.33
TGME49_228190	eukaryotic initiation factor-3, subunit 5, putative	1|1	2	1	2	1|2	0	0	0	0	0	-2.93	0.67	0.33
TGME49_318700	eukaryotic initiation factor-6, putative	1|1	2	1	2	1|1	0	0	0	0	0	-1.13	1	0.33
TGME49_256770	eukaryotic translation initiation factor 4A, isoform 3, putative	10|10	20	10	2	7|5	0	0	0	0	0	-5.85	1.67	0.27
TGME49_214320	facilitative glucose transporter GT1	2|2	4	2	2	2|2	0	0	0	0	0	-3.2	1	0.33
TGME49_269650	FFD and TFG box motifs protein	4|4	8	4	2	5|2	0	0	0	0	0	-5.56	1.14	0.27
TGME49_297430	FoP domain-containing protein	2|2	4	2	2	1|3	0	0	0	0	0	-3.2	1	0.33
TGME49_209800	formate/nitrite transporter FNT1	1|1	2	1	2	1|1	0	0	0	0	0	-1.13	1	0.33
TGME49_247510	fructose-1,6-bisphosphatase 2	1|1	2	1	2	1|0	0	0	0	0	0	0.67	2	0.33
TGME49_216670	FUSE-binding protein 2 / KH-type splicing regulatory protein	19|21	40	20	2	12|15	0	0	0	0	0	-19.22	1.48	0.31
TGME49_246620	G10 family protein	1|0	1	0.5	2	0|0	0	0	0	0	0	0.5	5	0.33
TGME49_231480	GCN1, putative	0|1	1	0.5	2	0|0	0	0	0	0	0	0.5	5	0.33
TGME49_202500	glideosome-associated protein with multiple-membrane spans GAPM1A	2|2	4	2	2	3|2	0	0	0	0	0	-4.99	0.8	0.33
TGME49_202510	glideosome-associated protein with multiple-membrane spans GAPM1B	1|1	2	1	2	2|1	0	0	0	0	0	-2.93	0.67	0.33
TGME49_223940	gliding-associated protein GAP45	12|12	24	12	2	10|10	0	0	0	0	0	-16.91	1.2	0.31
TGME49_219320	gliding-associated protein GAP50	16|17	33	16.5	2	18|19	0	0	0	0	0	-41.15	0.89	0.33
TGME49_294200	glucose-6-phosphate 1-dehydrogenase	0|1	1	0.5	2	0|0	0	0	0	0	0	0.5	5	0.33
TGME49_269190	glyceraldehyde-3-phosphate dehydrogenase GAPDH2	18|16	34	17	2	9|9	0	0.01	0	0.01	0	-7.91	1.89	0.27
TGME49_209960	glycosyltransferase	1|1	2	1	2	0|0	0	0	0	0	0	3.01	10	0.33
TGME49_203490	GNL3L/Grn1 GTPase	1|1	2	1	2	0|0	0	0	0	0	0	3.01	10	0.33
TGME49_258080	golgi protein GLP1	1|0	1	0.5	2	0|0	0	0	0	0	0	0.5	5	0.33
TGME49_254370	guanylyl cyclase	1|1	2	1	2	0|0	0	0	0	0	0	3.01	10	0.33
TGME49_251780	heat shock protein	2|4	6	3	2	7|9	0	0	0	0	0	-26.79	0.38	0.33
TGME49_232940	heat shock protein HSP20	17|17	34	17	2	11|10	0	0	0	0	0	-11.66	1.62	0.3
TGME49_312600	heat shock protein HSP21	1|1	2	1	2	1|1	0	0	0	0	0	-1.13	1	0.33
TGME49_286720	heat shock protein HSP28	6|6	12	6	2	6|6	0	0	0	0	0	-11.5	1	0.33
TGME49_289600	heat shock protein HSP29	1|1	2	1	2	0|0	0	0	0	0	0	3.01	10	0.33
TGME49_247550	heat shock protein HSP60	11|13	24	12	2	10|9	0	0	0	0	0	-16.59	1.26	0.31
TGME49_273760	heat shock protein HSP70	33|33	66	33	2	31|32	0	0	0	0	0	-62.22	1.05	0.33
TGME49_313470	helix-hairpin-helix motif domain-containing protein	1|1	2	1	2	0|0	0	0	0	0	0	3.01	10	0.33
TGME49_265450	hexokinase	1|1	2	1	2	1|0	0	0	0	0	0	0.67	2	0.33
TGME49_261250	histone H2A1	4|3	7	3.5	2	4|6	0	0	0	0	0	-12.52	0.7	0.33
TGME49_261580	histone H2AX	3|3	6	3	2	2|4	0	0	0	0	0	-5.28	1	0.33
TGME49_300200	histone H2AZ	4|5	9	4.5	2	4|4	0	0	0	0	0	-7.35	1.12	0.28
TGME49_305160	histone H2Ba	8|8	16	8	2	8|8	0	0	0	0	0	-15.65	1	0.33
TGME49_251870	histone H2Bb	8|8	16	8	2	7|6	0	0	0	0	0	-10.37	1.23	0.29
TGME49_209910	histone H2Bv	6|6	12	6	2	6|6	0	0	0	0	0	-11.5	1	0.33
TGME49_261240	histone H3	5|4	9	4.5	2	6|6	0	0	0	0	0	-14.56	0.75	0.33
TGME49_225410	histone H3 centromeric CENH3	1|1	2	1	2	0|0	0	0	0	0	0	3.01	10	0.33
TGME49_239260	histone H4	12|12	24	12	2	11|11	0	0	0	0	0	-20.42	1.09	0.32
TGME49_259550	hydroxymethyldihydropterin pyrophosphokinase-dihydropteroate synthase	1|2	3	1.5	2	4|3	0	0	0	0	0	-10.61	0.43	0.33
TGME49_209250	hypothetical protein	1|1	2	1	2	0|0	0	0	0	0	0	3.01	10	0.33
TGME49_214575	hypothetical protein	1|0	1	0.5	2	0|0	0	0	0	0	0	0.5	5	0.33
TGME49_217000	hypothetical protein	1|1	2	1	2	0|0	0	0	0	0	0	3.01	10	0.33
TGME49_219440	hypothetical protein	1|1	2	1	2	0|0	0	0	0	0	0	3.01	10	0.33
TGME49_222050	hypothetical protein	1|0	1	0.5	2	0|0	0	0	0	0	0	0.5	5	0.33
TGME49_223610	hypothetical protein	1|1	2	1	2	0|0	0	0	0	0	0	3.01	10	0.33
TGME49_226710	hypothetical protein	1|1	2	1	2	0|0	0	0	0	0	0	3.01	10	0.33
TGME49_228770	hypothetical protein	1|1	2	1	2	0|0	0	0	0	0	0	3.01	10	0.33
TGME49_231160	hypothetical protein	1|1	2	1	2	1|0	0	0	0	0	0	0.67	2	0.33
TGME49_232680	hypothetical protein	1|0	1	0.5	2	0|0	0	0	0	0	0	0.5	5	0.33
TGME49_232800	hypothetical protein	1|1	2	1	2	0|0	0	0	0	0	0	3.01	10	0.33
TGME49_233890	hypothetical protein	1|0	1	0.5	2	0|0	0	0	0	0	0	0.5	5	0.33
TGME49_236560	hypothetical protein	1|1	2	1	2	0|0	0	0	0	0	0	3.01	10	0.33
TGME49_240570	hypothetical protein	1|0	1	0.5	2	0|0	0	0	0	0	0	0.5	5	0.33
TGME49_241890	hypothetical protein	1|1	2	1	2	0|0	0	0	0	0	0	3.01	10	0.33
TGME49_246670	hypothetical protein	1|0	1	0.5	2	0|0	0	0	0	0	0	0.5	5	0.33
TGME49_247050	hypothetical protein	1|1	2	1	2	0|0	0	0	0	0	0	3.01	10	0.33
TGME49_249570	hypothetical protein	1|1	2	1	2	0|0	0	0	0	0	0	3.01	10	0.33
TGME49_250700	hypothetical protein	1|1	2	1	2	0|0	0	0	0	0	0	3.01	10	0.33
TGME49_270060	hypothetical protein	1|1	2	1	2	0|0	0	0	0	0	0	3.01	10	0.33
TGME49_274120	hypothetical protein	1|1	2	1	2	0|0	0	0	0	0	0	3.01	10	0.33
TGME49_275990	hypothetical protein	1|0	1	0.5	2	0|0	0	0	0	0	0	0.5	5	0.33
TGME49_277710	hypothetical protein	1|1	2	1	2	0|0	0	0	0	0	0	3.01	10	0.33
TGME49_282000	hypothetical protein	1|0	1	0.5	2	0|0	0	0	0	0	0	0.5	5	0.33
TGME49_288290	hypothetical protein	1|1	2	1	2	0|0	0	0	0	0	0	3.01	10	0.33
TGME49_288350	hypothetical protein	1|1	2	1	2	0|0	0	0	0	0	0	3.01	10	0.33
TGME49_295420	hypothetical protein	1|0	1	0.5	2	0|0	0	0	0	0	0	0.5	5	0.33
TGME49_305810	hypothetical protein	1|1	2	1	2	0|0	0	0	0	0	0	3.01	10	0.33
TGME49_309250	hypothetical protein	1|0	1	0.5	2	0|0	0	0	0	0	0	0.5	5	0.33
TGME49_310170	hypothetical protein	1|1	2	1	2	0|0	0	0	0	0	0	3.01	10	0.33
TGME49_314260	hypothetical protein	1|1	2	1	2	0|0	0	0	0	0	0	3.01	10	0.33
TGME49_318525	hypothetical protein	1|1	2	1	2	0|0	0	0	0	0	0	3.01	10	0.33
TGME49_204310	hypothetical protein	0|1	1	0.5	2	0|0	0	0	0	0	0	0.5	5	0.33
TGME49_226620	hypothetical protein	0|1	1	0.5	2	0|0	0	0	0	0	0	0.5	5	0.33
TGME49_226680	hypothetical protein	0|1	1	0.5	2	0|0	0	0	0	0	0	0.5	5	0.33
TGME49_228100	hypothetical protein	0|1	1	0.5	2	0|0	0	0	0	0	0	0.5	5	0.33
TGME49_229790	hypothetical protein	0|1	1	0.5	2	0|0	0	0	0	0	0	0.5	5	0.33
TGME49_230010	hypothetical protein	0|1	1	0.5	2	0|0	0	0	0	0	0	0.5	5	0.33
TGME49_243290	hypothetical protein	0|1	1	0.5	2	0|0	0	0	0	0	0	0.5	5	0.33
TGME49_253080	hypothetical protein	0|0	0	0	2	1|0	0	0	0	0	0	-0.94	0	0.33
TGME49_288420	hypothetical protein	0|1	1	0.5	2	0|0	0	0	0	0	0	0.5	5	0.33
TGME49_315700	hypothetical protein	0|1	1	0.5	2	0|0	0	0	0	0	0	0.5	5	0.33
TGME49_320010	hypothetical protein	0|0	0	0	2	4|0	0	0	0	0	0	-6.14	0	0.33
TGME49_213670	hypothetical protein	1|1	2	1	2	1|1	0	0	0	0	0	-1.13	1	0.33
TGME49_220110	hypothetical protein	1|1	2	1	2	1|1	0	0	0	0	0	-1.13	1	0.33
TGME49_242750	hypothetical protein	1|0	1	0.5	2	1|1	0	0	0	0	0	-2.53	0.5	0.33
TGME49_244690	hypothetical protein	1|1	2	1	2	1|1	0	0	0	0	0	-1.13	1	0.33
TGME49_248360	hypothetical protein	1|1	2	1	2	1|1	0	0	0	0	0	-1.13	1	0.33
TGME49_268580	hypothetical protein	1|1	2	1	2	1|1	0	0	0	0	0	-1.13	1	0.33
TGME49_309880	hypothetical protein	1|0	1	0.5	2	1|1	0	0	0	0	0	-2.53	0.5	0.33
TGME49_323100	hypothetical protein	1|1	2	1	2	0|1	0	0	0	0	0	0.67	2	0.33
TGME49_225745	hypothetical protein	0|0	0	0	2	0|1	0	0	0	0	0	-0.94	0	0.33
TGME49_225830	hypothetical protein	0|1	1	0.5	2	1|1	0	0	0	0	0	-2.53	0.5	0.33
TGME49_262560	hypothetical protein	0|0	0	0	2	3|1	0	0	0	0	0	-6.73	0	0.33
TGME49_308940	hypothetical protein	0|0	0	0	2	2|1	0	0	0	0	0	-4.74	0	0.33
TGME49_319510	hypothetical protein	0|0	0	0	2	0|1	0	0	0	0	0	-0.94	0	0.33
TGME49_268950	hypothetical protein	0|0	0	0	2	5|2	0	0	0	0	0	-13.26	0	0.33
TGME49_226570	hypothetical protein	3|3	6	3	2	3|3	0	0	0	0	0	-5.28	1	0.33
TGME49_236950	hypothetical protein	4|4	8	4	2	4|4	0	0	0	0	0	-7.35	1	0.33
TGME49_215980	hypothetical protein	3|4	7	3.5	2	5|4	0	0	0	0	0	-10.68	0.78	0.33
TGME49_220510	hypothetical protein	2|2	4	2	2	4|4	0	0	0	0	0	-10.5	0.5	0.33
TGME49_222270	hypothetical protein	0|0	0	0	2	4|4	0	0	0	0	0	-15.4	0	0.33
TGME49_248740	hypothetical protein	8|9	17	8.5	2	6|5	0	0	0	0	0	-6.89	1.55	0.27
TGME49_230160	hypothetical protein	6|7	13	6.5	2	4|5	0	0.01	0	0.01	0	-6.23	1.44	0.26
TGME49_237180	hypothetical protein	6|6	12	6	2	5|5	0	0	0	0	0	-7.98	1.2	0.29
TGME49_230510	hypothetical protein	0|0	0	0	2	5|7	0	0	0	0	0	-24.21	0	0.33
TGME49_279420	hypothetical protein	1|1	2	1	2	11|11	0	0	0	0	0	-42.61	0.09	0.33
TGME49_230940	hypothetical protein	18|17	35	17.5	2	14|15	0	0	0	0	0	-25.53	1.21	0.32
TGME49_275650	hypothetical protein	9|9	18	9	2	11|16	0	0	0	0	0	-34.2	0.67	0.33
TGME49_500289	hypothetical protein, conserved	1|1	2	1	2	0|0	0	0	0	0	0	3.01	10	0.33
TGME49_500220	hypothetical protein, conserved	1|1	2	1	2	1|1	0	0	0	0	0	-1.13	1	0.33
TGME49_313380	IMC localizing protein ILP1	18|17	35	17.5	2	10|11	0	0	0	0	0	-11.66	1.67	0.3
TGME49_305930	IMC sutures component ISC4	1|0	1	0.5	2	0|0	0	0	0	0	0	0.5	5	0.33
TGME49_286580	inner membrane complex protein IMC17	36|35	71	35.5	2	23|22	0	0	0	0	0	-28.07	1.58	0.32
TGME49_316340	inner membrane complex protein IMC22	6|7	13	6.5	2	6|6	0	0	0	0	0	-11.5	1.08	0.3
TGME49_259630	inner membrane complex protein IMC27	5|4	9	4.5	2	4|4	0	0	0	0	0	-7.35	1.12	0.28
TGME49_255450	inner membrane complex protein IMC31	1|1	2	1	2	0|0	0	0	0	0	0	3.01	10	0.33
TGME49_293360	inner membrane complex protein IMC38	8|9	17	8.5	2	6|7	0	0	0	0	0	-10.37	1.31	0.29
TGME49_269960	inner membrane complex protein IMC40	0|0	0	0	2	1|2	0	0	0	0	0	-4.74	0	0.33
TGME49_237560	iron-sulfur cluster assembly protein ISU1	1|0	1	0.5	2	0|0	0	0	0	0	0	0.5	5	0.33
TGME49_266760	isocitrate dehydrogenase 1	1|1	2	1	2	0|0	0	0	0	0	0	3.01	10	0.33
TGME49_272600	K13 complex-associated alpha-ear containing protein KAE	1|1	2	1	2	0|0	0	0	0	0	0	3.01	10	0.33
TGME49_320080	KH domain-containing protein	1|1	2	1	2	0|0	0	0	0	0	0	3.01	10	0.33
TGME49_232350	lactate dehydrogenase LDH1	1|1	2	1	2	3|2	0	0	0	0	0	-6.63	0.4	0.33
TGME49_290670	leucyl aminopeptidase LAP	6|7	13	6.5	2	7|9	0	0	0	0	0	-18.66	0.81	0.33
TGME49_314900	LisH protein	1|1	2	1	2	0|0	0	0	0	0	0	3.01	10	0.33
TGME49_226660	m6A methyltransferase component VIRMA	1|0	1	0.5	2	0|0	0	0	0	0	0	0.5	5	0.33
TGME49_288500	malate:quinone oxidoreductase	1|1	2	1	2	0|0	0	0	0	0	0	3.01	10	0.33
TGME49_216650	mature soluble cytoskeleton protein MSC1A	0|1	1	0.5	2	0|0	0	0	0	0	0	0.5	5	0.33
TGME49_291890	microneme protein MIC1	12|11	23	11.5	2	9|4	0	0.01	0	0.01	0	-6.26	1.77	0.27
TGME49_260190	microneme protein MIC13	1|0	1	0.5	2	0|0	0	0	0	0	0	0.5	5	0.33
TGME49_294790	microneme protein MIC19	2|2	4	2	2	3|3	0	0	0	0	0	-6.71	0.67	0.33
TGME49_319560	microneme protein MIC3	18|18	36	18	2	25|29	0	0	0	0	0	-69.51	0.67	0.33
TGME49_208030	microneme protein MIC4	12|9	21	10.5	2	12|12	0	0	0	0	0	-28.53	0.88	0.33
TGME49_261780	microneme protein MIC7	1|0	1	0.5	2	0|0	0	0	0	0	0	0.5	5	0.33
TGME49_245490	microneme protein MIC8	5|5	10	5	2	7|8	0	0	0	0	0	-18.51	0.67	0.33
TGME49_263520	microtubule associated protein SPM1	17|15	32	16	2	10|12	0	0	0	0	0	-16.15	1.45	0.31
TGME49_293480	MoeA N-terminal region (domain I and II) domain-containing protein	1|1	2	1	2	0|0	0	0	0	0	0	3.01	10	0.33
TGME49_269250	Mov34/MPN/PAD-1 family protein	0|0	0	0	2	2|1	0	0	0	0	0	-4.74	0	0.33
TGME49_278530	multiprotein bridging factor type 1 family transcriptional co-activator, putative	0|0	0	0	2	2|1	0	0	0	0	0	-4.74	0	0.33
TGME49_235470	myosin A	29|27	56	28	2	26|25	0	0	0	0	0	-49.77	1.1	0.33
TGME49_257680	myosin light chain MLC1	9|9	18	9	2	7|8	0	0	0	0	0	-12.45	1.2	0.3
TGME49_257090	NAC domain-containing protein	0|0	0	0	2	1|2	0	0	0	0	0	-4.74	0	0.33
TGME49_309560	nmda receptor glutamate-binding chain	0|0	0	0	2	2|2	0	0	0	0	0	-6.73	0	0.33
TGME49_257150	NOT2 / NOT3 / NOT5 family protein	1|1	2	1	2	0|0	0	0	0	0	0	3.01	10	0.33
TGME49_286790	nuclear factor NF2	1|0	1	0.5	2	0|0	0	0	0	0	0	0.5	5	0.33
TGME49_260440	nuclear factor NF3	1|1	2	1	2	0|0	0	0	0	0	0	3.01	10	0.33
TGME49_248810	nuclear factor NF7	6|2	8	4	2	7|8	0	0	0	0	0	-24.72	0.53	0.33
TGME49_500303	PAN domain-containing protein	1|0	1	0.5	2	0|1	0	0	0	0	0	-0.94	1	0.33
TGME49_252210	pentatricopeptide repeat domain-containing protein	1|0	1	0.5	2	0|0	0	0	0	0	0	0.5	5	0.33
TGME49_289650	PEP-carboxykinase I	1|1	2	1	2	0|1	0	0	0	0	0	0.67	2	0.33
TGME49_235680	peptidase M16 inactive domain-containing protein	0|0	0	0	2	0|1	0	0	0	0	0	-0.94	0	0.33
TGME49_287270	peripheral plastid protein 1	4|4	8	4	2	4|6	0	0	0	0	0	-10.86	0.8	0.33
TGME49_309210	peroxiredoxin 6, putative	0|0	0	0	2	1|1	0	0	0	0	0	-2.53	0	0.33
TGME49_217890	peroxiredoxin PRX1	7|6	13	6.5	2	7|6	0	0	0	0	0	-13.27	1	0.31
TGME49_234900	PHD-finger domain-containing protein	1|1	2	1	2	0|0	0	0	0	0	0	3.01	10	0.33
TGME49_318580	phosphoglucomutase PGM2	1|1	2	1	2	0|0	0	0	0	0	0	3.01	10	0.33
TGME49_318230	phosphoglycerate kinase PGKI	1|1	2	1	2	0|0	0	0	0	0	0	3.01	10	0.33
TGME49_222910	phosphoglycerate mutase PGM3	1|1	2	1	2	0|0	0	0	0	0	0	3.01	10	0.33
TGME49_310640	phosphorylase family protein	0|0	0	0	2	3|2	0	0	0	0	0	-8.95	0	0.33
TGME49_222900	phosphoserine phosphatase	1|1	2	1	2	0|0	0	0	0	0	0	3.01	10	0.33
TGME49_258410	photosensitized INA-labeled protein PHIL1	9|9	18	9	2	8|6	0	0	0	0	0	-10.7	1.29	0.3
TGME49_224850	polyadenylate-binding protein PABC	15|15	30	15	2	20|18	0	0	0	0	0	-44.57	0.79	0.33
TGME49_211020	polyadenylate-binding protein PABPN	7|5	12	6	2	4|6	0	0	0	0	0	-9.43	1.2	0.29
TGME49_204120	pre-mRNA-splicing factor CWC25, putative	0|0	0	0	2	1|0	0	0	0	0	0	-0.94	0	0.33
TGME49_203870	pre-mRNA-splicing factor ISY1, putative	1|1	2	1	2	2|2	0	0	0	0	0	-4.63	0.5	0.33
TGME49_218420	pre-mRNA-splicing factor PRP46, putative	1|1	2	1	2	0|0	0	0	0	0	0	3.01	10	0.33
TGME49_214620	prolyl hydroxylase PHYb	0|1	1	0.5	2	0|0	0	0	0	0	0	0.5	5	0.33
TGME49_287210	proteasome subunit alpha type-2, putative	2|1	3	1.5	2	3|2	0	0	0	0	0	-6.63	0.6	0.33
TGME49_239500	proteasome subunit alpha type-4, putative	1|2	3	1.5	2	2|3	0	0	0	0	0	-6.63	0.6	0.33
TGME49_242290	proteasome subunit alpha type-6, putative	0|0	0	0	2	1|3	0	0	0	0	0	-6.73	0	0.33
TGME49_290005	proteasome subunit beta type-1, putative	0|0	0	0	2	1|1	0	0	0	0	0	-2.53	0	0.33
TGME49_314090	proteasome subunit beta type-3, putative	0|0	0	0	2	1|1	0	0	0	0	0	-2.53	0	0.33
TGME49_280710	proteasome subunit beta type-4, putative	0|0	0	0	2	2|2	0	0	0	0	0	-6.73	0	0.33
TGME49_223590	proteasome subunit beta type-6, putative	2|2	4	2	2	4|2	0	0	0	0	0	-6.71	0.67	0.33
TGME49_306930	proteasome subunit beta type-7, putative	0|0	0	0	2	3|5	0	0	0	0	0	-15.4	0	0.33
TGME49_211680	protein disulfide isomerase	1|0	1	0.5	2	2|2	0	0	0	0	0	-6.73	0.25	0.33
TGME49_249270	protein disulfide isomerase-related protein (provisional), putative	0|0	0	0	2	2|2	0	0	0	0	0	-6.73	0	0.33
TGME49_232010	protein phosphatase PPM14, putative	1|1	2	1	2	0|0	0	0	0	0	0	3.01	10	0.33
TGME49_213072	protein SLY1	0|0	0	0	2	3|1	0	0	0	0	0	-6.73	0	0.33
TGME49_201700	protein transport protein SEC13	2|3	5	2.5	2	4|5	0	0	0	0	0	-12.51	0.56	0.33
TGME49_236580	Prp31-15.5k-U4 Snrna Complex family protein	0|0	0	0	2	3|3	0	0	0	0	0	-11.04	0	0.33
TGME49_314740	PSP protein	1|1	2	1	2	0|0	0	0	0	0	0	3.01	10	0.33
TGME49_272290	pyruvate dehydrogenase complex subunit PD-HE1Beta	3|2	5	2.5	2	4|4	0	0	0	0	0	-10.5	0.62	0.33
TGME49_245670	pyruvate dehydrogenase complex subunit PDH-E1Alpha	1|0	1	0.5	2	6|4	0	0	0	0	0	-19.79	0.1	0.33
TGME49_206610	pyruvate dehydrogenase complex subunit PDH-E2	6|8	14	7	2	15|15	0	0	0	0	0	-46.12	0.47	0.33
TGME49_305980	pyruvate dehydrogenase complex subunit PDH-E3I	5|6	11	5.5	2	5|4	0	0	0	0	0	-7.66	1.22	0.28
TGME49_206470	pyruvate dehydrogenase complex subunit PDH-E3II	1|0	1	0.5	2	0|0	0	0	0	0	0	0.5	5	0.33
TGME49_310460	ras-related protein RAB6	1|1	2	1	2	1|1	0	0	0	0	0	-1.13	1	0.33
TGME49_226430	reticulon protein	1|1	2	1	2	0|0	0	0	0	0	0	3.01	10	0.33
TGME49_207610	rhoptry kinase family protein ROP36 (incomplete catalytic triad)	1|1	2	1	2	1|1	0	0	0	0	0	-1.13	1	0.33
TGME49_261750	rhoptry neck protein RON10	0|0	0	0	2	3|3	0	0	0	0	0	-11.04	0	0.33
TGME49_300100	rhoptry neck protein RON2	25|23	48	24	2	14|15	0	0	0	0	0	-17.13	1.66	0.31
TGME49_229010	rhoptry neck protein RON4	16|17	33	16.5	2	24|24	0	0	0	0	0	-61.66	0.69	0.33
TGME49_311470	rhoptry neck protein RON5	37|38	75	37.5	2	22|22	0	0	0	0	0	-23.64	1.7	0.32
TGME49_306060	rhoptry neck protein RON8	58|57	115	57.5	2	27|28	0	0	0	0	0	-15.49	2.09	0.31
TGME49_308810	rhoptry neck protein RON9	1|0	1	0.5	2	1|0	0	0	0	0	0	-0.94	1	0.33
TGME49_309590	rhoptry protein ROP1	1|1	2	1	2	1|1	0	0	0	0	0	-1.13	1	0.33
TGME49_315490	rhoptry protein ROP10	1|0	1	0.5	2	10|9	0	0	0	0	0	-39.75	0.05	0.33
TGME49_258660	rhoptry protein ROP6	1|1	2	1	2	2|2	0	0	0	0	0	-4.63	0.5	0.33
TGME49_314750	ribosomal protein L1, putative	0|0	0	0	2	1|0	0	0	0	0	0	-0.94	0	0.33
TGME49_288720	ribosomal protein RPL10	9|10	19	9.5	2	5|7	0	0	0	0	0	-7.23	1.58	0.28
TGME49_267060	ribosomal protein RPL14	7|6	13	6.5	2	5|4	0	0.01	0	0.01	0	-6.23	1.44	0.26
TGME49_262670	ribosomal protein RPL18A	7|9	16	8	2	6|5	0	0	0	0	0	-8.3	1.45	0.28
TGME49_250810	ribosomal protein RPL35	1|1	2	1	2	0|0	0	0	0	0	0	3.01	10	0.33
TGME49_239330	ribosomal protein RPL37	1|1	2	1	2	0|0	0	0	0	0	0	3.01	10	0.33
TGME49_313390	ribosomal protein RPL6	10|5	15	7.5	2	10|9	0	0	0	0	0	-26.22	0.79	0.31
TGME49_218410	ribosomal protein RPP0	2|2	4	2	2	4|5	0	0	0	0	0	-12.51	0.44	0.33
TGME49_260260	ribosomal protein RPP1	0|0	0	0	2	1|0	0	0	0	0	0	-0.94	0	0.33
TGME49_309810	ribosomal protein RPP2	1|1	2	1	2	3|3	0	0	0	0	0	-8.54	0.33	0.33
TGME49_275810	ribosomal protein RPS10	1|1	2	1	2	0|0	0	0	0	0	0	3.01	10	0.33
TGME49_205340	ribosomal protein RPS12	0|0	0	0	2	5|2	0	0	0	0	0	-13.26	0	0.33
TGME49_270380	ribosomal protein RPS13	7|8	15	7.5	2	5|5	0	0.01	0	0.01	0	-6.56	1.5	0.27
TGME49_223050	ribosomal protein RPS20	2|3	5	2.5	2	4|5	0	0	0	0	0	-12.51	0.56	0.33
TGME49_229670	ribosomal protein RPS23	3|3	6	3	2	3|3	0	0	0	0	0	-5.28	1	0.33
TGME49_215460	ribosomal protein RPS24	5|5	10	5	2	4|4	0	0	0	0	0	-5.9	1.25	0.27
TGME49_209290	ribosomal protein RPS28	1|1	2	1	2	2|2	0	0	0	0	0	-4.63	0.5	0.33
TGME49_242340	ribosomal protein RPS29	1|1	2	1	2	0|0	0	0	0	0	0	3.01	10	0.33
TGME49_289750	ribosomal-ubiquitin protein RPL40	5|4	9	4.5	2	3|5	0	0	0	0	0	-7.35	1.12	0.28
TGME49_245620	ribosomal-ubiquitin protein RPS27A	1|0	1	0.5	2	0|0	0	0	0	0	0	0.5	5	0.33
TGME49_314875	RIC1 protein	1|1	2	1	2	1|1	0	0	0	0	0	-1.13	1	0.33
TGME49_224130	RNA binding protein, putative	3|4	7	3.5	2	5|3	0	0	0	0	0	-8.79	0.88	0.33
TGME49_289560	RNA recognition motif-containing protein	1|1	2	1	2	0|0	0	0	0	0	0	3.01	10	0.33
TGME49_294710	RNA recognition motif-containing protein	1|1	2	1	2	0|0	0	0	0	0	0	3.01	10	0.33
TGME49_240070	RNA recognition motif-containing protein	0|0	0	0	2	2|1	0	0	0	0	0	-4.74	0	0.33
TGME49_321500	RNA recognition motif-containing protein	1|0	1	0.5	2	2|2	0	0	0	0	0	-6.73	0.25	0.33
TGME49_265530	RNA recognition motif-containing protein	0|0	0	0	2	2|2	0	0	0	0	0	-6.73	0	0.33
TGME49_309800	RNA recognition motif-containing protein	0|0	0	0	2	2|2	0	0	0	0	0	-6.73	0	0.33
TGME49_224580	RNA recognition motif-containing protein	0|0	0	0	2	6|8	0	0	0	0	0	-28.63	0	0.33
TGME49_262620	RNA recognition motif-containing protein	15|16	31	15.5	2	16|16	0	0	0	0	0	-33.68	0.97	0.33
TGME49_236540	RNA recognition motif-containing protein	6|7	13	6.5	2	15|16	0	0	0	0	0	-48.17	0.42	0.33
TGME49_240660	rRNA-processing protein EFG1, putative	0|1	1	0.5	2	0|0	0	0	0	0	0	0.5	5	0.33
TGME49_288860	RuvB family 2 protein	2|1	3	1.5	2	3|2	0	0	0	0	0	-6.63	0.6	0.33
TGME49_262040	SAC3/GANP family protein	0|0	0	0	2	0|1	0	0	0	0	0	-0.94	0	0.33
TGME49_208850	SAG-related sequence SRS11	0|1	1	0.5	2	2|1	0	0	0	0	0	-4.74	0.33	0.33
TGME49_319350	SAG-related sequence SRS17B	2|3	5	2.5	2	4|2	0	0	0	0	0	-6.71	0.83	0.33
TGME49_301180	SAG-related sequence SRS19F	1|1	2	1	2	1|1	0	0	0	0	0	-1.13	1	0.33
TGME49_285870	SAG-related sequence SRS20A	5|2	7	3.5	2	4|6	0	0	0	0	0	-14.45	0.7	0.33
TGME49_285860	SAG-related sequence SRS20C	1|0	1	0.5	2	1|0	0	0	0	0	0	-0.94	1	0.33
TGME49_213280	SAG-related sequence SRS25	2|2	4	2	2	3|2	0	0	0	0	0	-4.99	0.8	0.33
TGME49_233450	SAG-related sequence SRS29A	3|1	4	2	2	3|5	0	0	0	0	0	-12.61	0.5	0.33
TGME49_233460	SAG-related sequence SRS29B	15|16	31	15.5	2	15|14	0	0	0	0	0	-28.4	1.07	0.32
TGME49_233480	SAG-related sequence SRS29C	3|4	7	3.5	2	7|6	0	0	0	0	0	-18.39	0.54	0.33
TGME49_273130	SAG-related sequence SRS30A	2|1	3	1.5	2	4|3	0	0	0	0	0	-10.61	0.43	0.33
TGME49_243790	SAG-related sequence SRS33	1|1	2	1	2	1|0	0	0	0	0	0	0.67	2	0.33
TGME49_271050	SAG-related sequence SRS34A	3|3	6	3	2	5|5	0	0	0	0	0	-12.52	0.6	0.33
TGME49_267140	SAG-related sequence SRS38B	0|0	0	0	2	2|1	0	0	0	0	0	-4.74	0	0.33
TGME49_234930	SAG-related sequence SRS43	1|0	1	0.5	2	1|1	0	0	0	0	0	-2.53	0.5	0.33
TGME49_308840	SAG-related sequence SRS51	7|7	14	7	2	9|8	0	0	0	0	0	-18.92	0.82	0.33
TGME49_315320	SAG-related sequence SRS52A	5|5	10	5	2	6|7	0	0	0	0	0	-14.79	0.77	0.33
TGME49_308020	SAG-related sequence SRS57	3|3	6	3	2	4|5	0	0	0	0	0	-10.68	0.67	0.33
TGME49_301420	SAS6-like protein	5|6	11	5.5	2	4|5	0	0	0	0	0	-7.66	1.22	0.28
TGME49_239890	SCP family extracellular subfamily protein	1|1	2	1	2	2|1	0	0	0	0	0	-2.93	0.67	0.33
TGME49_217780	Sec20 protein	1|1	2	1	2	0|0	0	0	0	0	0	3.01	10	0.33
TGME49_232190	Sec7 domain-containing protein	1|1	2	1	2	0|0	0	0	0	0	0	3.01	10	0.33
TGME49_217540	serine/arginine-rich splicing factor SR2	2|3	5	2.5	2	6|6	0	0	0	0	0	-18.5	0.42	0.33
TGME49_270640	serine/arginine-rich splicing factor SR4	5|4	9	4.5	2	5|5	0	0	0	0	0	-10.86	0.9	0.33
TGME49_271760	seryl-tRNA synthetase (SerRS2)	1|1	2	1	2	1|1	0	0	0	0	0	-1.13	1	0.33
TGME49_214090	signal peptidase	1|0	1	0.5	2	1|0	0	0	0	0	0	-0.94	1	0.33
TGME49_256050	signal recognition particle 14kd protein	0|1	1	0.5	2	0|0	0	0	0	0	0	0.5	5	0.33
TGME49_233190	SKIP/SNW domain-containing protein	2|3	5	2.5	2	4|8	0	0	0	0	0	-18.46	0.42	0.33
TGME49_209690	small nuclear ribonucleoprotein	0|0	0	0	2	2|1	0	0	0	0	0	-4.74	0	0.33
TGME49_229210	small nuclear ribonucleoprotein polypeptide A, putative	1|0	1	0.5	2	1|2	0	0	0	0	0	-4.74	0.33	0.33
TGME49_306430	spindle assembly abnormal protein 6	1|1	2	1	2	0|0	0	0	0	0	0	3.01	10	0.33
TGME49_246500	splicing factor 3A subunit 1, putative	1|1	2	1	2	4|5	0	0	0	0	0	-14.73	0.22	0.33
TGME49_228000	splicing factor 3A subunit 2, putative	1|0	1	0.5	2	0|1	0	0	0	0	0	-0.94	1	0.33
TGME49_230960	splicing factor 3b, subunit 3, putative	0|1	1	0.5	2	2|4	0	0	0	0	0	-11.04	0.17	0.33
TGME49_238950	stearoyl-CoA desaturase	1|1	2	1	2	0|0	0	0	0	0	0	3.01	10	0.33
TGME49_306650	succinate dehydrogenase subunit SDH31	1|2	3	1.5	2	3|3	0	0	0	0	0	-8.54	0.5	0.33
TGME49_290600	succinyl-CoA-synthetase alpha SCSA	1|1	2	1	2	0|0	0	0	0	0	0	3.01	10	0.33
TGME49_278440	SWI2/SNF2 Brahma-like putative	1|0	1	0.5	2	0|0	0	0	0	0	0	0.5	5	0.33
TGME49_318480	SWI2/SNF2-containing protein RAD5	0|1	1	0.5	2	1|1	0	0	0	0	0	-2.53	0.5	0.33
TGME49_297500	T-complex protein 1 eta subunit	0|1	1	0.5	2	1|1	0	0	0	0	0	-2.53	0.5	0.33
TGME49_255340	tetratricopeptide repeat-containing protein	1|1	2	1	2	0|0	0	0	0	0	0	3.01	10	0.33
TGME49_299970	tetratricopeptide repeat-containing protein	1|0	1	0.5	2	0|0	0	0	0	0	0	0.5	5	0.33
TGME49_232130	thioredoxin-like associated protein TLAP2	7|5	12	6	2	7|7	0	0	0	0	0	-16.6	0.86	0.33
TGME49_232410	thioredoxin-like protein 1	13|12	25	12.5	2	13|13	0	0	0	0	0	-27.46	0.96	0.33
TGME49_224060	thioredoxin, putative	0|0	0	0	2	3|4	0	0	0	0	0	-13.27	0	0.33
TGME49_214080	toxofilin	4|3	7	3.5	2	4|4	0	0	0	0	0	-8.79	0.88	0.33
TGME49_295410	transcription initiation factor TFIID complex subunit TAF6	1|1	2	1	2	0|0	0	0	0	0	0	3.01	10	0.33
TGME49_313810	transcription initiation factor TFIID complex subunit TAF8	1|0	1	0.5	2	0|0	0	0	0	0	0	0.5	5	0.33
TGME49_207900	transcription initiation factor TFIIIB	1|1	2	1	2	1|1	0	0	0	0	0	-1.13	1	0.33
TGME49_261460	transcriptional elongation factor FACT80	0|1	1	0.5	2	0|0	0	0	0	0	0	0.5	5	0.33
TGME49_214270	translation initiation factor IF-2, putative	1|0	1	0.5	2	0|0	0	0	0	0	0	0.5	5	0.33
TGME49_216630	trigger factor protein, putative	1|1	2	1	2	0|0	0	0	0	0	0	3.01	10	0.33
TGME49_225930	triose-phosphate isomerase TPI-I	1|1	2	1	2	0|0	0	0	0	0	0	3.01	10	0.33
TGME49_233500	triose-phosphate isomerase TPI-II	3|1	4	2	2	4|5	0	0	0	0	0	-14.73	0.44	0.33
TGME49_301270	tyrosine kinase-like protein TKL1	1|1	2	1	2	0|0	0	0	0	0	0	3.01	10	0.33
TGME49_236910	U2 snRNP auxiliary factor, putative	1|1	2	1	2	1|2	0	0	0	0	0	-2.93	0.67	0.33
TGME49_223960	ubiquitin interaction motif family protein	0|0	0	0	2	6|5	0	0	0	0	0	-22.03	0	0.33
TGME49_288340	UBX domain-containing protein	1|0	1	0.5	2	0|0	0	0	0	0	0	0.5	5	0.33
TGME49_203370	Utp12 domain-containing protein	0|0	0	0	2	7|7	0	0	0	0	0	-28.63	0	0.33
TGME49_256970	vacuolar ATP synthase subunit A, putative	1|1	2	1	2	1|1	0	0	0	0	0	-1.13	1	0.33
TGME49_305290	vacuolar atp synthase subunit e, putative	1|1	2	1	2	3|3	0	0	0	0	0	-8.54	0.33	0.33
TGME49_246560	vacuolar ATP synthase subunit g, putative	0|0	0	0	2	1|1	0	0	0	0	0	-2.53	0	0.33
TGME49_212310	vacuolar ATP synthetase	1|1	2	1	2	1|1	0	0	0	0	0	-1.13	1	0.33
TGME49_263300	voltage-dependent anion-selective channel protein	3|2	5	2.5	2	4|3	0	0	0	0	0	-8.64	0.71	0.33
TGME49_269770	WD domain, G-beta repeat-containing protein	1|1	2	1	2	0|0	0	0	0	0	0	3.01	10	0.33
TGME49_268250	WD domain, G-beta repeat-containing protein	0|1	1	0.5	2	0|0	0	0	0	0	0	0.5	5	0.33
TGME49_289550	WD domain, G-beta repeat-containing protein	0|1	1	0.5	2	0|0	0	0	0	0	0	0.5	5	0.33
TGME49_212250	XPG N-terminal domain-containing protein	1|1	2	1	2	0|0	0	0	0	0	0	3.01	10	0.33
TGME49_213660	zinc finger (CCCH type) motif-containing protein	1|1	2	1	2	0|0	0	0	0	0	0	3.01	10	0.33
TGME49_223880	zinc finger, C3HC4 type (RING finger) domain-containing protein	0|1	1	0.5	2	0|0	0	0	0	0	0	0.5	5	0.33
TGME49_293710	Zn-finger in Ran binding protein and others domain-containing protein	1|1	2	1	2	0|0	0	0	0	0	0	3.01	10	0.33

## Sheet: non-bound
Gene ID	Product	Spec	SpecSum	AvgSpec	NumReplicates	ctrlCounts	AvgP	MaxP	TopoAvgP	TopoMaxP	SaintScore	logOddsScore	FoldChange	BFDR	boosted_by
TGME49_247460	proliferating cell nuclear antigen PCNA1	25|16	41	20.5	2	0|0	1	1	1	1	1	25.52	205	0
TGME49_288360	tryptophanyl-tRNA synthetase (TrpRS2)	14|12	26	13	2	0|1	1	1	1	1	1	14.56	26	0
TGME49_308093	rhoptry kinase family protein (incomplete catalytic triad)	9|7	16	8	2	0|0	1	1	1	1	1	11.76	80	0
TGME49_243730	rhoptry protein ROP9	5|3	8	4	2	0|0	1	1	1	1	1	5.09	40	0
TGME49_233480	SAG-related sequence SRS29C	4|5	9	4.5	2	0|0	1	1	1	1	1	6.83	45	0
TGME49_290600	succinyl-CoA-synthetase alpha SCSA	4|3	7	3.5	2	0|0	1	1	1	1	1	5.09	35	0
TGME49_251780	heat shock protein	10|5	15	7.5	2	0|1	0.99	1	0.99	1	0.99	4.37	15	0
TGME49_202500	GAPM1a	3|2	5	2.5	2	0|0	0.98	0.99	0.98	0.99	0.98	3.25	25	0
TGME49_242070	cAMP-dependent protein kinase regulatory subunit	3|2	5	2.5	2	0|0	0.98	0.99	0.98	0.99	0.98	3.25	25	0
TGME49_277270	NTPase II	3|2	5	2.5	2	0|0	0.98	0.99	0.98	0.99	0.98	3.25	25	0
TGME49_319350	SAG-related sequence SRS17B	3|2	5	2.5	2	0|0	0.98	0.99	0.98	0.99	0.98	3.25	25	0
TGME49_225930	triose-phosphate isomerase TPI-I	2|3	5	2.5	2	0|0	0.98	0.99	0.98	0.99	0.98	3.25	25	0
TGME49_226960	phosphofructokinase PFKII	2|3	5	2.5	2	0|0	0.98	0.99	0.98	0.99	0.98	3.25	25	0
TGME49_217740	3-ketoacyl-(acyl-carrier-protein) reductase	7|6	13	6.5	2	1|1	0.98	0.99	0.98	0.99	0.98	3.38	6.5	0
TGME49_309210	peroxiredoxin 6, putative	2|2	4	2	2	0|0	0.96	0.96	0.96	0.96	0.96	3.25	20	0.01
TGME49_256760	pyruvate kinase PyK1	8|3	11	5.5	2	0|1	0.91	1	0.91	1	0.91	1.55	11	0.01
TGME49_223940	GAP45	6|3	9	4.5	2	0|1	0.91	1	0.91	1	0.91	1.55	9	0.02
TGME49_205700	cyclophilin precursor	5|3	8	4	2	1|0	0.91	0.99	0.91	0.99	0.91	1.55	8	0.02
TGME49_277240	NTPase I	4|3	7	3.5	2	0|1	0.89	0.95	0.89	0.95	0.89	1.55	7	0.03
TGME49_293870	thioredoxin, putative	4|3	7	3.5	2	0|1	0.89	0.95	0.89	0.95	0.89	1.55	7	0.03
TGME49_228470	ribosomal protein RPL15	3|3	6	3	2	1|0	0.82	0.82	0.82	0.82	0.82	1.55	6	0.03
TGME49_261950	ATP synthase beta subunit ATP-B	14|13	27	13.5	2	1|6	0.81	0.85	0.81	0.85	0.81	1.25	3.86	0.05
TGME49_236040	fructose-1,6-bisphosphate aldolase	15|10	25	12.5	2	2|5	0.81	1	0.81	1	0.81	0.52	3.57	0.04
TGME49_230210	alveolin domain containing intermediate filament IMC10	8|2	10	5	2	0|1	0.78	1	0.78	1	0.78	0.2	10	0.05
TGME49_217890	alkyl hydroperoxide reductase/ Thiol specific antioxidant/ Mal allergen, putative	5|2	7	3.5	2	0|1	0.77	0.99	0.77	0.99	0.77	0.2	7	0.07
TGME49_214940	MIC2-associated protein M2AP	5|2	7	3.5	2	1|0	0.77	0.99	0.77	0.99	0.77	0.2	7	0.07
TGME49_268850	enolase 2	5|6	11	5.5	2	2|1	0.77	0.87	0.77	0.87	0.77	0.74	3.67	0.06
TGME49_216860	DEAD (Asp-Glu-Ala-Asp) box polypeptide DDX39	4|5	9	4.5	2	0|2	0.75	0.81	0.75	0.81	0.75	0.77	4.5	0.09
TGME49_246550	aspartyl protease ASP3	4|2	6	3	2	0|1	0.75	0.95	0.75	0.95	0.75	0.2	6	0.08
TGME49_253430	asparagine synthetase, putative	4|2	6	3	2	1|0	0.75	0.95	0.75	0.95	0.75	0.2	6	0.08
TGME49_289690	glyceraldehyde-3-phosphate dehydrogenase GAPDH1	9|7	16	8	2	2|3	0.72	0.92	0.72	0.92	0.72	0.07	3.2	0.1
TGME49_257090	NAC domain-containing protein	3|2	5	2.5	2	0|1	0.69	0.82	0.69	0.82	0.69	0.2	5	0.1
TGME49_318160	MSP (Major sperm protein) domain-containing protein	2|3	5	2.5	2	0|1	0.69	0.82	0.69	0.82	0.69	0.2	5	0.1
TGME49_248700	alveolin domain containing intermediate filament IMC12	5|6	11	5.5	2	0|3	0.67	0.74	0.67	0.74	0.67	0.41	3.67	0.12
TGME49_202200	hypothetical protein	5|3	8	4	2	0|2	0.64	0.81	0.64	0.81	0.64	-0.08	4	0.12
TGME49_248340	GTP-binding nuclear protein ran/tc4	6|4	10	5	2	1|2	0.62	0.87	0.62	0.87	0.62	-0.5	3.33	0.13
TGME49_294800	elongation factor 1-alpha (EF-1-ALPHA), putative	18|17	35	17.5	2	6|7	0.61	0.75	0.61	0.75	0.61	-0.15	2.69	0.14
TGME49_209910	histone H2Bv	4|3	7	3.5	2	1|1	0.6	0.74	0.6	0.74	0.6	-0.15	3.5	0.14
TGME49_263300	eukaryotic porin protein	4|3	7	3.5	2	1|1	0.6	0.74	0.6	0.74	0.6	-0.15	3.5	0.14
TGME49_318230	phosphoglycerate kinase PGKI	3|4	7	3.5	2	0|2	0.58	0.68	0.58	0.68	0.58	-0.08	3.5	0.16
TGME49_210370	hypothetical protein	6|2	8	4	2	0|2	0.56	0.89	0.56	0.89	0.56	-1.2	4	0.16
TGME49_230160	hypothetical protein	2|2	4	2	2	0|1	0.55	0.55	0.55	0.55	0.55	0.2	4	0.17
TGME49_319920	2-oxo acid dehydrogenases acyltransferase (catalytic domain) domain-containing protein	2|2	4	2	2	0|1	0.55	0.55	0.55	0.55	0.55	0.2	4	0.17
TGME49_222220	alveolin domain containing intermediate filament IMC7	8|4	12	6	2	1|3	0.52	0.94	0.52	0.94	0.52	-2.17	3	0.18
TGME49_205250	rhoptry protein ROP18	5|1	6	3	2	0|0	0.5	1	0.5	1	0.5	1.22	30	0.2
TGME49_308840	SAG-related sequence SRS51	5|4	9	4.5	2	0|3	0.5	0.6	0.5	0.6	0.5	-0.39	3	0.19
TGME49_229480	calcium binding protein precursor, putative	4|0	4	2	2	0|0	0.5	1	0.5	1	0.5	-1.29	20	0.2
TGME49_219750	cytochrome c, putative	3|1	4	2	2	0|0	0.5	0.99	0.5	0.99	0.5	1.22	20	0.21
TGME49_221210	cyclophilin	3|1	4	2	2	0|0	0.5	0.99	0.5	0.99	0.5	1.22	20	0.21
TGME49_279420	hypothetical protein	3|0	3	1.5	2	0|0	0.5	0.99	0.5	0.99	0.5	-1.29	15	0.21
TGME49_285510	hypothetical protein	3|1	4	2	2	0|0	0.5	0.99	0.5	0.99	0.5	1.22	20	0.21
TGME49_318430	malate dehydrogenase MDH	3|1	4	2	2	0|0	0.5	0.99	0.5	0.99	0.5	1.22	20	0.21
TGME49_211030	hypothetical protein	4|1	5	2.5	2	0|1	0.48	0.95	0.48	0.95	0.48	-1.12	5	0.35
TGME49_205440	CCT chaperonin gamma subunit	2|0	2	1	2	0|0	0.48	0.96	0.48	0.96	0.48	-1.29	10	0.24
TGME49_213280	SAG-related sequence SRS25	2|1	3	1.5	2	0|0	0.48	0.96	0.48	0.96	0.48	1.22	15	0.24
TGME49_219310	DnaK family protein	2|1	3	1.5	2	0|0	0.48	0.96	0.48	0.96	0.48	1.22	15	0.24
TGME49_224900	adenylate kinase, putative	2|0	2	1	2	0|0	0.48	0.96	0.48	0.96	0.48	-1.29	10	0.24
TGME49_226030	AGC kinase	2|1	3	1.5	2	0|0	0.48	0.96	0.48	0.96	0.48	1.22	15	0.24
TGME49_226430	reticulon protein	2|1	3	1.5	2	0|0	0.48	0.96	0.48	0.96	0.48	1.22	15	0.24
TGME49_226830	DnaK family protein	2|0	2	1	2	0|0	0.48	0.96	0.48	0.96	0.48	-1.29	10	0.24
TGME49_230520	cyclophilin 1, putative	2|0	2	1	2	0|0	0.48	0.96	0.48	0.96	0.48	-1.29	10	0.24
TGME49_234380	hypothetical protein	2|0	2	1	2	0|0	0.48	0.96	0.48	0.96	0.48	-1.29	10	0.24
TGME49_235970	eukaryotic initiation factor-2 gamma, putative	2|0	2	1	2	0|0	0.48	0.96	0.48	0.96	0.48	-1.29	10	0.24
TGME49_243950	prohibitin, putative	2|0	2	1	2	0|0	0.48	0.96	0.48	0.96	0.48	-1.29	10	0.24
TGME49_254880	Alpha-galactosidase	2|0	2	1	2	0|0	0.48	0.96	0.48	0.96	0.48	-1.29	10	0.24
TGME49_262730	rhoptry protein ROP16	2|0	2	1	2	0|0	0.48	0.96	0.48	0.96	0.48	-1.29	10	0.24
TGME49_266460	small ubiquitin family modifier, putative	2|0	2	1	2	0|0	0.48	0.96	0.48	0.96	0.48	-1.29	10	0.24
TGME49_272660	hypothetical protein	2|0	2	1	2	0|0	0.48	0.96	0.48	0.96	0.48	-1.29	10	0.24
TGME49_273520	PCI domain-containing protein	2|0	2	1	2	0|0	0.48	0.96	0.48	0.96	0.48	-1.29	10	0.24
TGME49_278530	multiprotein bridging factor type 1 family transcriptional co-activator, putative	2|0	2	1	2	0|0	0.48	0.96	0.48	0.96	0.48	-1.29	10	0.24
TGME49_279390	proliferation-associated protein 2G4, putative	2|1	3	1.5	2	0|0	0.48	0.96	0.48	0.96	0.48	1.22	15	0.24
TGME49_289650	PEP-carboxykinase I	2|0	2	1	2	0|0	0.48	0.96	0.48	0.96	0.48	-1.29	10	0.24
TGME49_289830	eukaryotic initiation factor-3, delta subunit, putative	2|0	2	1	2	0|0	0.48	0.96	0.48	0.96	0.48	-1.29	10	0.24
TGME49_290160	sortilin, putative	2|0	2	1	2	0|0	0.48	0.96	0.48	0.96	0.48	-1.29	10	0.24
TGME49_297500	T-complex protein 1 eta subunit	2|0	2	1	2	0|0	0.48	0.96	0.48	0.96	0.48	-1.29	10	0.24
TGME49_300140	elongation factor 1-gamma, putative	2|1	3	1.5	2	0|0	0.48	0.96	0.48	0.96	0.48	1.22	15	0.24
TGME49_300280	LSM domain-containing protein	2|0	2	1	2	0|0	0.48	0.96	0.48	0.96	0.48	-1.29	10	0.24
TGME49_308020	SAG-related sequence SRS57	2|0	2	1	2	0|0	0.48	0.96	0.48	0.96	0.48	-1.29	10	0.24
TGME49_310030	cyclase-associated protein, putative	2|1	3	1.5	2	0|0	0.48	0.96	0.48	0.96	0.48	1.22	15	0.24
TGME49_310080	AMP-binding enzyme domain-containing protein	2|1	3	1.5	2	0|0	0.48	0.96	0.48	0.96	0.48	1.22	15	0.24
TGME49_310790	hypothetical protein	2|0	2	1	2	0|0	0.48	0.96	0.48	0.96	0.48	-1.29	10	0.24
TGME49_313080	hypothetical protein	2|1	3	1.5	2	0|0	0.48	0.96	0.48	0.96	0.48	1.22	15	0.24
TGME49_313140	isocitrate dehydrogenase	2|0	2	1	2	0|0	0.48	0.96	0.48	0.96	0.48	-1.29	10	0.24
TGME49_315320	SAG-related sequence SRS52A	2|0	2	1	2	0|0	0.48	0.96	0.48	0.96	0.48	-1.29	10	0.24
TGME49_316310	superoxide dismutase	2|0	2	1	2	0|0	0.48	0.96	0.48	0.96	0.48	-1.29	10	0.24
TGME49_209950	thioredoxin, putative	1|2	3	1.5	2	0|0	0.48	0.96	0.48	0.96	0.48	1.22	15	0.24
TGME49_271930	hypothetical protein	1|2	3	1.5	2	0|0	0.48	0.96	0.48	0.96	0.48	1.22	15	0.24
TGME49_271970	glideosome-associated protein with multiple-membrane spans GAPM3	1|2	3	1.5	2	0|0	0.48	0.96	0.48	0.96	0.48	1.22	15	0.24
TGME49_239330	ribosomal protein RPL37	4|2	6	3	2	1|1	0.46	0.74	0.46	0.74	0.46	-1.47	3	0.35
TGME49_251810	translation initiation factor eIF-5A, putative	4|2	6	3	2	1|1	0.46	0.74	0.46	0.74	0.46	-1.47	3	0.35
TGME49_309590	rhoptry protein ROP1	4|2	6	3	2	1|1	0.46	0.74	0.46	0.74	0.46	-1.47	3	0.35
TGME49_215470	ribosomal protein RPL10A	3|3	6	3	2	1|1	0.46	0.46	0.46	0.46	0.46	-0.15	3	0.36
TGME49_219320	acid phosphatase GAP50	9|3	12	6	2	2|3	0.46	0.92	0.46	0.92	0.46	-5.3	2.4	0.36
TGME49_227810	rhoptry kinase family protein ROP11 (incomplete catalytic triad)	5|6	11	5.5	2	2|2	0.45	0.6	0.45	0.6	0.45	-0.85	2.75	0.36
TGME49_288380	heat shock protein HSP90	14|8	22	11	2	2|6	0.44	0.86	0.44	0.86	0.44	-3.68	2.75	0.36
TGME49_250710	microneme protein MIC10	7|2	9	4.5	2	3|1	0.42	0.83	0.42	0.83	0.42	-5	2.25	0.37
TGME49_222180	hypothetical protein	3|1	4	2	2	0|1	0.41	0.82	0.41	0.82	0.41	-1.12	4	0.37
TGME49_288500	FAD Malate-dehydrogenase (MDH-FAD)	3|0	3	1.5	2	0|1	0.41	0.82	0.41	0.82	0.41	-2.73	3	0.37
TGME49_294790	hypothetical protein	3|0	3	1.5	2	0|1	0.41	0.82	0.41	0.82	0.41	-2.73	3	0.37
TGME49_310010	rhoptry neck protein RON1	5|3	8	4	2	1|2	0.41	0.68	0.41	0.68	0.41	-1.82	2.67	0.39
TGME49_226410	EF-1 guanine nucleotide exchange domain-containing protein	3|1	4	2	2	1|0	0.41	0.82	0.41	0.82	0.41	-1.12	4	0.37
TGME49_227600	ribosomal protein RPL34	3|1	4	2	2	1|0	0.41	0.82	0.41	0.82	0.41	-1.12	4	0.37
TGME49_273090	cell division protein CDC48CY	3|1	4	2	2	1|0	0.41	0.82	0.41	0.82	0.41	-1.12	4	0.37
TGME49_278990	phosphate carrier, putative	3|1	4	2	2	1|0	0.41	0.82	0.41	0.82	0.41	-1.12	4	0.37
TGME49_309752	succinate-Coenzyme A ligase, beta subunit, putative	3|1	4	2	2	1|0	0.41	0.82	0.41	0.82	0.41	-1.12	4	0.37
TGME49_273060	ribosomal protein S17, putative	4|1	5	2.5	2	1|1	0.37	0.74	0.37	0.74	0.37	-2.92	2.5	0.39
TGME49_289680	Ras-related protein Rab11	4|0	4	2	2	1|1	0.37	0.74	0.37	0.74	0.37	-4.33	2	0.39
TGME49_297060	phosphoglycerate mutase PGMII	4|1	5	2.5	2	1|1	0.37	0.74	0.37	0.74	0.37	-2.92	2.5	0.39
TGME49_321500	RNA recognition motif-containing protein	4|1	5	2.5	2	1|1	0.37	0.74	0.37	0.74	0.37	-2.92	2.5	0.39
TGME49_251690	seryl-tRNA synthetase, cytoplasmic, putative	3|2	5	2.5	2	0|2	0.36	0.48	0.36	0.48	0.36	-1.2	2.5	0.4
TGME49_254440	ribosomal protein RPL12	3|2	5	2.5	2	0|2	0.36	0.48	0.36	0.48	0.36	-1.2	2.5	0.4
TGME49_312110	apicoplast-associated thioredoxin family protein Atrx1	3|2	5	2.5	2	0|2	0.36	0.48	0.36	0.48	0.36	-1.2	2.5	0.4
TGME49_262050	rhoptry kinase family protein ROP39	2|3	5	2.5	2	0|2	0.36	0.48	0.36	0.48	0.36	-1.2	2.5	0.4
TGME49_271050	SAG-related sequence SRS34A	5|2	7	3.5	2	1|2	0.36	0.68	0.36	0.68	0.36	-3.22	2.33	0.4
TGME49_326800	S-Adenosyl homocysteine hydrolase	4|0	4	2	2	0|2	0.34	0.68	0.34	0.68	0.34	-4.09	2	0.41
TGME49_232280	hypothetical protein	4|1	5	2.5	2	0|2	0.34	0.68	0.34	0.68	0.34	-2.68	2.5	0.41
TGME49_216880	guanine nucleotide-binding protein	8|4	12	6	2	1|4	0.34	0.65	0.34	0.65	0.34	-3.71	2.4	0.41
TGME49_204400	ATPase synthase subunit alpha, putative	10|3	13	6.5	2	1|5	0.33	0.66	0.33	0.66	0.33	-6.69	2.17	0.41
TGME49_244110	nucleosome assembly protein (nap) protein	2|3	5	2.5	2	1|1	0.32	0.46	0.32	0.46	0.32	-1.47	2.5	0.42
TGME49_205470	translation elongation factor 2 family protein, putative	15|10	25	12.5	2	4|7	0.32	0.63	0.32	0.63	0.32	-5.94	2.27	0.42
TGME49_235470	myosin A	16|12	28	14	2	2|8	0.31	0.55	0.31	0.55	0.31	-2.65	2.8	0.42
TGME49_250770	eukaryotic initiation factor-4A, putative	10|2	12	6	2	2|5	0.31	0.63	0.31	0.63	0.31	-10.41	1.71	0.42
TGME49_211040	Sec61beta family protein	2|1	3	1.5	2	0|1	0.28	0.55	0.28	0.55	0.28	-1.12	3	0.42
TGME49_230420	sarco/endoplasmic reticulum Ca2+-ATPase	2|1	3	1.5	2	0|1	0.28	0.55	0.28	0.55	0.28	-1.12	3	0.42
TGME49_231410	hypothetical protein	2|1	3	1.5	2	0|1	0.28	0.55	0.28	0.55	0.28	-1.12	3	0.42
TGME49_260440	nuclear factor NF3	2|0	2	1	2	0|1	0.28	0.55	0.28	0.55	0.28	-2.73	2	0.42
TGME49_268200	RNA recognition motif-containing protein	2|1	3	1.5	2	0|1	0.28	0.55	0.28	0.55	0.28	-1.12	3	0.42
TGME49_275810	ribosomal protein RPS10	2|1	3	1.5	2	0|1	0.28	0.55	0.28	0.55	0.28	-1.12	3	0.42
TGME49_286270	hypothetical protein	2|0	2	1	2	0|1	0.28	0.55	0.28	0.55	0.28	-2.73	2	0.42
TGME49_301440	calcium-dependent protein kinase CDPK1	2|0	2	1	2	0|1	0.28	0.55	0.28	0.55	0.28	-2.73	2	0.42
TGME49_316340	hypothetical protein	2|1	3	1.5	2	0|1	0.28	0.55	0.28	0.55	0.28	-1.12	3	0.42
TGME49_207620	pyridine nucleotide-disulfide oxidoreductase domain-containing protein	1|2	3	1.5	2	0|1	0.28	0.55	0.28	0.55	0.28	-1.12	3	0.42
TGME49_304955	serine/threonine specific protein phosphatase	1|2	3	1.5	2	0|1	0.28	0.55	0.28	0.55	0.28	-1.12	3	0.42
TGME49_203990	rhoptry protein ROP12	2|1	3	1.5	2	1|0	0.28	0.55	0.28	0.55	0.28	-1.12	3	0.42
TGME49_209600	hypothetical protein	2|1	3	1.5	2	1|0	0.28	0.55	0.28	0.55	0.28	-1.12	3	0.42
TGME49_219270	multi-pass transmembrane protein	2|0	2	1	2	1|0	0.28	0.55	0.28	0.55	0.28	-2.73	2	0.42
TGME49_290660	RNA recognition motif-containing protein	2|1	3	1.5	2	1|0	0.28	0.55	0.28	0.55	0.28	-1.12	3	0.42
TGME49_217570	ribosomal protein RPS27	1|2	3	1.5	2	1|0	0.28	0.55	0.28	0.55	0.28	-1.12	3	0.42
TGME49_261250	histone H2A1	3|4	7	3.5	2	1|2	0.26	0.38	0.26	0.38	0.26	-1.82	2.33	0.46
TGME49_240600	chaperonin cpn60, putative	3|1	4	2	2	2|0	0.24	0.48	0.24	0.48	0.24	-2.68	2	0.46
TGME49_219850	prolyl-tRNA synthetase (ProRS)	2|2	4	2	2	0|2	0.23	0.23	0.23	0.23	0.23	-1.2	2	0.46
TGME49_248880	GTPase RAB7	3|1	4	2	2	1|1	0.23	0.46	0.23	0.46	0.23	-2.92	2	0.47
TGME49_249270	protein disulfide isomerase-related protein (provisional), putative	3|1	4	2	2	1|1	0.23	0.46	0.23	0.46	0.23	-2.92	2	0.47
TGME49_259240	ribosomal protein RPS21	3|0	3	1.5	2	1|1	0.23	0.46	0.23	0.46	0.23	-4.33	1.5	0.47
TGME49_261240	histone H3	4|2	6	3	2	1|2	0.21	0.38	0.21	0.38	0.21	-3.22	2	0.47
TGME49_247350	thioredoxin domain-containing protein	4|2	6	3	2	1|2	0.21	0.38	0.21	0.38	0.21	-3.22	2	0.47
TGME49_269885	rhoptry metalloprotease toxolysin TLN1	40|23	63	31.5	2	6|18	0.21	0.41	0.21	0.41	0.21	-11.85	2.62	0.48
TGME49_262380	elongation factor Tu, putative	2|2	4	2	2	1|1	0.19	0.19	0.19	0.19	0.19	-1.47	2	0.48
TGME49_216000	alveolin domain containing intermediate filament IMC3	6|5	11	5.5	2	0|5	0.18	0.25	0.18	0.25	0.18	-2.06	2.2	0.48
TGME49_270510	asparaginyl-tRNA synthetase (NOB+tRNA synthase)	11|5	16	8	2	2|6	0.17	0.35	0.17	0.35	0.17	-7.45	2	0.48
TGME49_244560	heat shock protein 90, putative	18|9	27	13.5	2	4|9	0.17	0.34	0.17	0.34	0.17	-10.59	2.08	0.49
TGME49_230410	peroxiredoxin PRX3	5|3	8	4	2	1|3	0.16	0.3	0.16	0.3	0.16	-3.55	2	0.49
TGME49_294620	eukaryotic initiation factor-3, subunit 8, putative	5|2	7	3.5	2	3|1	0.15	0.3	0.15	0.3	0.15	-5	1.75	0.49
TGME49_220270	alveolin domain containing intermediate filament IMC6	3|3	6	3	2	1|2	0.14	0.14	0.14	0.14	0.14	-1.82	2	0.49
TGME49_236910	U2 snRNP auxiliary factor, putative	2|3	5	2.5	2	0|3	0.13	0.2	0.13	0.2	0.13	-2.72	1.67	0.49
TGME49_218410	ribosomal protein RPP0	6|4	10	5	2	2|3	0.13	0.23	0.13	0.23	0.13	-3.88	2	0.5
TGME49_239100	ribosomal protein RPS7	6|4	10	5	2	3|2	0.13	0.23	0.13	0.23	0.13	-3.88	2	0.5
TGME49_234450	ribosomal protein RPS15A	2|1	3	1.5	2	0|2	0.12	0.23	0.12	0.23	0.12	-2.68	1.5	0.5
TGME49_220950	hypothetical protein	1|2	3	1.5	2	0|2	0.12	0.23	0.12	0.23	0.12	-2.68	1.5	0.5
TGME49_226860	SAG-related sequence SRS67	2|1	3	1.5	2	2|0	0.12	0.23	0.12	0.23	0.12	-2.68	1.5	0.5
TGME49_258580	rhoptry protein ROP17	6|3	9	4.5	2	3|2	0.12	0.23	0.12	0.23	0.12	-5.3	1.8	0.5
TGME49_224850	polyadenylate binding protein, putative	3|1	4	2	2	0|3	0.1	0.2	0.1	0.2	0.1	-4.44	1.33	0.51
TGME49_232250	catalase	3|1	4	2	2	0|3	0.1	0.2	0.1	0.2	0.1	-4.44	1.33	0.51
TGME49_238010	ribosomal protein RPL23A	1|3	4	2	2	0|3	0.1	0.2	0.1	0.2	0.1	-4.44	1.33	0.51
TGME49_212290	ribosomal protein RPS19	3|2	5	2.5	2	1|2	0.09	0.14	0.09	0.14	0.09	-3.22	1.67	0.53
TGME49_254620	ribosomal protein RPL39	3|2	5	2.5	2	1|2	0.09	0.14	0.09	0.14	0.09	-3.22	1.67	0.53
TGME49_261580	histone H2AX	3|2	5	2.5	2	1|2	0.09	0.14	0.09	0.14	0.09	-3.22	1.67	0.53
TGME49_284560	ribosomal protein RPL9	3|2	5	2.5	2	1|2	0.09	0.14	0.09	0.14	0.09	-3.22	1.67	0.53
TGME49_205558	NAC domain-containing protein	2|1	3	1.5	2	1|1	0.09	0.19	0.09	0.19	0.09	-2.92	1.5	0.52
TGME49_257530	transporter, major facilitator family protein	2|1	3	1.5	2	1|1	0.09	0.19	0.09	0.19	0.09	-2.92	1.5	0.52
TGME49_267500	hypothetical protein	2|0	2	1	2	1|1	0.09	0.19	0.09	0.19	0.09	-4.33	1	0.52
TGME49_287210	proteasome subunit alpha2, protease of the acylase family and NTN hydrolase fold, putative	2|0	2	1	2	1|1	0.09	0.19	0.09	0.19	0.09	-4.33	1	0.52
TGME49_320220	ubiquinol cytochrome c oxidoreductase, putative	2|1	3	1.5	2	1|1	0.09	0.19	0.09	0.19	0.09	-2.92	1.5	0.52
TGME49_320600	cold-shock DNA-binding domain-containing protein	2|1	3	1.5	2	1|1	0.09	0.19	0.09	0.19	0.09	-2.92	1.5	0.52
TGME49_236210	peptidase M16 family potein, putative	2|2	4	2	2	0|3	0.06	0.06	0.06	0.06	0.06	-2.72	1.33	0.54
TGME49_288650	dense granule protein GRA12	13|11	24	12	2	5|6	0.06	0.12	0.06	0.12	0.06	-4.6	2.18	0.54
TGME49_293690	profilin PRF	4|2	6	3	2	1|3	0.05	0.1	0.05	0.1	0.05	-5	1.5	0.55
TGME49_201780	microneme protein MIC2	5|1	6	3	2	1|4	0.04	0.08	0.04	0.08	0.04	-8.28	1.2	0.55
TGME49_216670	FUSE-binding protein 2 / KH-type splicing regulatory protein	5|1	6	3	2	1|4	0.04	0.08	0.04	0.08	0.04	-8.28	1.2	0.55
TGME49_311240	DnaJ family chaperone, putative	5|2	7	3.5	2	1|4	0.04	0.08	0.04	0.08	0.04	-6.64	1.4	0.55
TGME49_221380	alba 1	5|0	5	2.5	2	4|1	0.04	0.08	0.04	0.08	0.04	-10.6	1	0.55
TGME49_308860	hypothetical protein	3|1	4	2	2	0|4	0.03	0.05	0.03	0.05	0.03	-5.84	1	0.57
TGME49_258410	photosensitized INA-labeled protein PHIL1	2|1	3	1.5	2	0|3	0.03	0.06	0.03	0.06	0.03	-4.44	1	0.56
TGME49_286600	hypothetical protein	2|3	5	2.5	2	0|4	0.03	0.05	0.03	0.05	0.03	-4.41	1.25	0.57
TGME49_214080	toxofilin	6|5	11	5.5	2	2|4	0.03	0.05	0.03	0.05	0.03	-4.22	1.83	0.56
TGME49_243570	ribosomal protein RPS26	3|3	6	3	2	2|2	0.03	0.03	0.03	0.03	0.03	-3.55	1.5	0.57
TGME49_266070	ribosomal protein RPL31	6|2	8	4	2	3|3	0.03	0.05	0.03	0.05	0.03	-8.5	1.33	0.57
TGME49_313380	hypothetical protein	6|5	11	5.5	2	3|3	0.03	0.05	0.03	0.05	0.03	-4.22	1.83	0.56
TGME49_290040	macrophage migration inhibitory factor, putative	2|0	2	1	2	3|0	0.03	0.06	0.03	0.06	0.03	-6.25	0.67	0.56
TGME49_310490	ribosomal protein RPL27A	11|7	18	9	2	5|5	0.03	0.05	0.03	0.05	0.03	-8.35	1.8	0.58
TGME49_232350	lactate dehydrogenase LDH1	7|6	13	6.5	2	6|1	0.03	0.04	0.03	0.04	0.03	-4.21	1.86	0.57
TGME49_219550	dihydrolipoyllysine-residue succinyltransferase component of oxoglutarate dehydrogenase	2|1	3	1.5	2	1|2	0.02	0.04	0.02	0.04	0.02	-4.72	1	0.58
TGME49_229950	26S proteasome regulatory subunit 6b, putative	2|1	3	1.5	2	1|2	0.02	0.04	0.02	0.04	0.02	-4.72	1	0.58
TGME49_300200	histone H2AZ	2|1	3	1.5	2	1|2	0.02	0.04	0.02	0.04	0.02	-4.72	1	0.58
TGME49_250810	ribosomal protein RPL35	4|4	8	4	2	2|3	0.02	0.02	0.02	0.02	0.02	-3.88	1.6	0.58
TGME49_209290	ribosomal protein RPS28	2|1	3	1.5	2	2|1	0.02	0.04	0.02	0.04	0.02	-4.72	1	0.58
TGME49_233500	triose-phosphate isomerase TPI-II	2|0	2	1	2	2|1	0.02	0.04	0.02	0.04	0.02	-6.53	0.67	0.58
TGME49_250820	hypothetical protein	3|0	3	1.5	2	0|5	0.01	0.01	0.01	0.01	0.01	-10.18	0.6	0.61
TGME49_311230	hypothetical protein	3|2	5	2.5	2	0|5	0.01	0.01	0.01	0.01	0.01	-6.21	1	0.61
TGME49_286580	hypothetical protein	8|1	9	4.5	2	1|7	0.01	0.03	0.01	0.03	0.01	-13.76	1.12	0.59
TGME49_227280	dense granule protein GRA3	3|1	4	2	2	1|3	0.01	0.03	0.01	0.03	0.01	-6.42	1	0.59
TGME49_245620	ribosomal-ubiquitin protein RPS27A	3|2	5	2.5	2	1|3	0.01	0.03	0.01	0.03	0.01	-5	1.25	0.59
TGME49_263320	hypothetical protein	3|0	3	1.5	2	1|3	0.01	0.03	0.01	0.03	0.01	-8.52	0.75	0.59
TGME49_309810	ribosomal protein RPP2	3|1	4	2	2	1|3	0.01	0.03	0.01	0.03	0.01	-6.42	1	0.59
TGME49_232940	heat shock protein HSP20	8|4	12	6	2	2|6	0.01	0.02	0.01	0.02	0.01	-8.9	1.5	0.6
TGME49_238250	ribosomal protein RPL36	7|6	13	6.5	2	2|6	0.01	0.01	0.01	0.01	0.01	-6.09	1.62	0.62
TGME49_262690	ribosomal protein RPL27	5|3	8	4	2	2|4	0.01	0.01	0.01	0.01	0.01	-7.07	1.33	0.61
TGME49_219800	vacuolar ATP synthase subunit b, putative	2|4	6	3	2	2|3	0.01	0.02	0.01	0.02	0.01	-6.78	1.2	0.61
TGME49_239260	histone H4	6|8	14	7	2	3|5	0.01	0.03	0.01	0.03	0.01	-6.28	1.75	0.59
TGME49_220400	actin depolymerizing factor ADF	4|3	7	3.5	2	3|2	0.01	0.02	0.01	0.02	0.01	-5.3	1.4	0.6
TGME49_215785	rhoptry protein ROP2A	5|1	6	3	2	4|2	0.01	0.01	0.01	0.01	0.01	-10.33	1	0.61
TGME49_247550	heat shock protein HSP60	9|6	15	7.5	2	5|4	0.01	0.02	0.01	0.02	0.01	-8.02	1.67	0.61
TGME49_263090	14-3-3 protein	6|1	7	3.5	2	5|2	0.01	0.01	0.01	0.01	0.01	-12.39	1	0.62
TGME49_315610	hypothetical protein	2|0	2	1	2	0|4	0	0	0	0	0	-7.93	0.5	0.7
TGME49_262460	hypothetical protein	1|0	1	0.5	2	0|0	0	0	0	0	0	-1.29	5	0.7
TGME49_200250	microneme protein MIC17A	1|0	1	0.5	2	0|1	0	0	0	0	0	-2.73	1	0.7
TGME49_207610	rhoptry kinase family protein ROP36 (incomplete catalytic triad)	1|1	2	1	2	0|1	0	0	0	0	0	-1.12	2	0.7
TGME49_207900	transcription initiation factor TFIIIB	1|0	1	0.5	2	0|0	0	0	0	0	0	-1.29	5	0.7
TGME49_208560	carrier superfamily protein	1|0	1	0.5	2	0|1	0	0	0	0	0	-2.73	1	0.7
TGME49_209860	SRP40, C-terminal domain-containing protein	1|0	1	0.5	2	0|0	0	0	0	0	0	-1.29	5	0.7
TGME49_211290	rhoptry protein ROP15	1|1	2	1	2	0|0	0	0	0	0	0	1.22	10	0.7
TGME49_212880	surface antigen repeat-containing protein	1|1	2	1	2	0|1	0	0	0	0	0	-1.12	2	0.7
TGME49_213030	hypothetical protein	1|0	1	0.5	2	0|4	0	0	0	0	0	-7.93	0.25	0.7
TGME49_215220	hypothetical protein	1|0	1	0.5	2	0|1	0	0	0	0	0	-2.73	1	0.7
TGME49_215430	hypothetical protein	1|0	1	0.5	2	0|0	0	0	0	0	0	-1.29	5	0.7
TGME49_216430	TBC domain-containing protein	1|0	1	0.5	2	0|1	0	0	0	0	0	-2.73	1	0.7
TGME49_216630	trigger factor protein, putative	1|0	1	0.5	2	0|0	0	0	0	0	0	-1.29	5	0.7
TGME49_216650	S15 sporozoite-expressed protein	1|1	2	1	2	0|0	0	0	0	0	0	1.22	10	0.7
TGME49_217820	PCI domain-containing protein	1|0	1	0.5	2	0|0	0	0	0	0	0	-1.29	5	0.7
TGME49_218780	phosphoserine aminotransferase, putative	1|0	1	0.5	2	0|0	0	0	0	0	0	-1.29	5	0.7
TGME49_219140	EF-1 guanine nucleotide exchange domain-containing protein	1|0	1	0.5	2	0|0	0	0	0	0	0	-1.29	5	0.7
TGME49_220100	phosphoribosylpyrophosphate synthetase	1|1	2	1	2	0|1	0	0	0	0	0	-1.12	2	0.7
TGME49_220110	hypothetical protein	1|0	1	0.5	2	0|1	0	0	0	0	0	-2.73	1	0.7
TGME49_223050	ribosomal protein RPS20	1|0	1	0.5	2	0|1	0	0	0	0	0	-2.73	1	0.7
TGME49_223140	tRNA binding domain-containing protein	1|1	2	1	2	0|0	0	0	0	0	0	1.22	10	0.7
TGME49_225730	membrane protein, putative	1|1	2	1	2	0|0	0	0	0	0	0	1.22	10	0.7
TGME49_226000	ATP synthase, putative	1|0	1	0.5	2	0|0	0	0	0	0	0	-1.29	5	0.7
TGME49_231160	hypothetical protein	1|1	2	1	2	0|0	0	0	0	0	0	1.22	10	0.7
TGME49_232230	ribosomal protein RPL30	1|1	2	1	2	0|2	0	0	0	0	0	-2.68	1	0.7
TGME49_232260	hypothetical protein	1|0	1	0.5	2	0|0	0	0	0	0	0	-1.29	5	0.7
TGME49_233100	SPFH domain / Band 7 family protein	1|0	1	0.5	2	0|1	0	0	0	0	0	-2.73	1	0.7
TGME49_233540	transporter, major facilitator family protein	1|0	1	0.5	2	0|0	0	0	0	0	0	-1.29	5	0.7
TGME49_235690	hypothetical protein	1|0	1	0.5	2	0|0	0	0	0	0	0	-1.29	5	0.7
TGME49_236570	lysine decarboxylase family protein	1|1	2	1	2	0|0	0	0	0	0	0	1.22	10	0.7
TGME49_236950	hypothetical protein	1|1	2	1	2	0|0	0	0	0	0	0	1.22	10	0.7
TGME49_237150	minor histocompatibility antigen h13, putative	1|0	1	0.5	2	0|1	0	0	0	0	0	-2.73	1	0.7
TGME49_237220	DNA replication licensing factor Mcm7, putative	1|0	1	0.5	2	0|0	0	0	0	0	0	-1.29	5	0.7
TGME49_238050	nuclease and tudor domain-containing protein	1|1	2	1	2	0|1	0	0	0	0	0	-1.12	2	0.7
TGME49_240860	acyltransferase domain-containing protein	1|1	2	1	2	0|2	0	0	0	0	0	-2.68	1	0.7
TGME49_242790	trichohyalin, putative	1|0	1	0.5	2	0|1	0	0	0	0	0	-2.73	1	0.7
TGME49_244200	2-oxoglutarate dehydrogenase e1 component, mitochondrial precursor, putative	1|0	1	0.5	2	0|0	0	0	0	0	0	-1.29	5	0.7
TGME49_247470	nucleolar protein, putative	1|0	1	0.5	2	0|0	0	0	0	0	0	-1.29	5	0.7
TGME49_248490	hypothetical protein	1|0	1	0.5	2	0|1	0	0	0	0	0	-2.73	1	0.7
TGME49_248740	hypothetical protein	1|0	1	0.5	2	0|2	0	0	0	0	0	-4.09	0.5	0.7
TGME49_249590	proteasome subunit alpha type 5-2, putative	1|1	2	1	2	0|1	0	0	0	0	0	-1.12	2	0.7
TGME49_251680	histamine-releasing factor, putative	1|0	1	0.5	2	0|0	0	0	0	0	0	-1.29	5	0.7
TGME49_255190	myosin C	1|0	1	0.5	2	0|1	0	0	0	0	0	-2.73	1	0.7
TGME49_255420	hypothetical protein	1|0	1	0.5	2	0|0	0	0	0	0	0	-1.29	5	0.7
TGME49_256970	vacuolar ATP synthase subunit A, putative	1|1	2	1	2	0|1	0	0	0	0	0	-1.12	2	0.7
TGME49_257490	prefoldin subunit superfamily protein	1|0	1	0.5	2	0|0	0	0	0	0	0	-1.29	5	0.7
TGME49_258540	phosphoglycerate mutase family protein	1|0	1	0.5	2	0|0	0	0	0	0	0	-1.29	5	0.7
TGME49_258826	hypothetical protein	1|0	1	0.5	2	0|0	0	0	0	0	0	-1.29	5	0.7
TGME49_260180	hypothetical protein	1|0	1	0.5	2	0|1	0	0	0	0	0	-2.73	1	0.7
TGME49_260670	centrin, putative	1|0	1	0.5	2	0|3	0	0	0	0	0	-6.25	0.33	0.7
TGME49_263070	CMGC kinase, CK2 family	1|0	1	0.5	2	0|1	0	0	0	0	0	-2.73	1	0.7
TGME49_263180	myosin D	1|1	2	1	2	0|1	0	0	0	0	0	-1.12	2	0.7
TGME49_263530	chaperonin, putative	1|1	2	1	2	0|0	0	0	0	0	0	1.22	10	0.7
TGME49_263810	hypothetical protein	1|1	2	1	2	0|0	0	0	0	0	0	1.22	10	0.7
TGME49_264610	RNA recognition motif-containing protein	1|1	2	1	2	0|1	0	0	0	0	0	-1.12	2	0.7
TGME49_265310	heat shock protein 40, putative	1|0	1	0.5	2	0|0	0	0	0	0	0	-1.29	5	0.7
TGME49_265530	RNA recognition motif-containing protein	1|1	2	1	2	0|0	0	0	0	0	0	1.22	10	0.7
TGME49_266760	isocitrate dehydrogenase	1|0	1	0.5	2	0|1	0	0	0	0	0	-2.73	1	0.7
TGME49_267030	ribonuclease type III Dicer	1|0	1	0.5	2	0|0	0	0	0	0	0	-1.29	5	0.7
TGME49_268890	citrate synthase I	1|0	1	0.5	2	0|0	0	0	0	0	0	-1.29	5	0.7
TGME49_269140	transport protein particle component, Bet3 domain-containing protein	1|0	1	0.5	2	0|0	0	0	0	0	0	-1.29	5	0.7
TGME49_270250	dense granule protein GRA1	1|0	1	0.5	2	0|0	0	0	0	0	0	-1.29	5	0.7
TGME49_270320	protein phosphatase 2C domain-containing protein	1|1	2	1	2	0|3	0	0	0	0	0	-4.44	0.67	0.7
TGME49_271090	hypothetical protein	1|1	2	1	2	0|1	0	0	0	0	0	-1.12	2	0.7
TGME49_271810	lanp, putative	1|0	1	0.5	2	0|0	0	0	0	0	0	-1.29	5	0.7
TGME49_272155	hypothetical protein	1|0	1	0.5	2	0|1	0	0	0	0	0	-2.73	1	0.7
TGME49_273130	SAG-related sequence SRS30A	1|0	1	0.5	2	0|0	0	0	0	0	0	-1.29	5	0.7
TGME49_276140	ADP ribosylation factor ARF1	1|1	2	1	2	0|0	0	0	0	0	0	1.22	10	0.7
TGME49_285870	SAG-related sequence SRS20A	1|0	1	0.5	2	0|0	0	0	0	0	0	-1.29	5	0.7
TGME49_286000	hypothetical protein	1|0	1	0.5	2	0|1	0	0	0	0	0	-2.73	1	0.7
TGME49_286630	redoxin domain-containing protein	1|1	2	1	2	0|0	0	0	0	0	0	1.22	10	0.7
TGME49_286790	nuclear factor NF2	1|1	2	1	2	0|0	0	0	0	0	0	1.22	10	0.7
TGME49_288750	ubiquinol-cytochrome c reductase	1|0	1	0.5	2	0|1	0	0	0	0	0	-2.73	1	0.7
TGME49_293360	hypothetical protein	1|0	1	0.5	2	0|3	0	0	0	0	0	-6.25	0.33	0.7
TGME49_297070	hypothetical protein	1|0	1	0.5	2	0|0	0	0	0	0	0	-1.29	5	0.7
TGME49_305050	calmodulin, putative	1|0	1	0.5	2	0|0	0	0	0	0	0	-1.29	5	0.7
TGME49_305290	vacuolar atp synthase subunit e, putative	1|0	1	0.5	2	0|0	0	0	0	0	0	-1.29	5	0.7
TGME49_306650	hypothetical protein	1|1	2	1	2	0|3	0	0	0	0	0	-4.44	0.67	0.7
TGME49_309880	hypothetical protein	1|1	2	1	2	0|0	0	0	0	0	0	1.22	10	0.7
TGME49_310640	phosphorylase family protein	1|1	2	1	2	0|0	0	0	0	0	0	1.22	10	0.7
TGME49_310750	emp24/gp25L/p24 family protein	1|0	1	0.5	2	0|1	0	0	0	0	0	-2.73	1	0.7
TGME49_312050	small GTPase Rab2, putative	1|0	1	0.5	2	0|0	0	0	0	0	0	-1.29	5	0.7
TGME49_313640	hypothetical protein	1|0	1	0.5	2	0|1	0	0	0	0	0	-2.73	1	0.7
TGME49_314358	hypothetical protein	1|1	2	1	2	0|0	0	0	0	0	0	1.22	10	0.7
TGME49_314820	atp synthase F1, epsilon subunit, putative	1|0	1	0.5	2	0|0	0	0	0	0	0	-1.29	5	0.7
TGME49_315570	hypothetical protein	1|1	2	1	2	0|0	0	0	0	0	0	1.22	10	0.7
TGME49_316540	IMC sub-compartment protein ISP3	1|0	1	0.5	2	0|0	0	0	0	0	0	-1.29	5	0.7
TGME49_318410	TCP-1 chaperonin, putative	1|1	2	1	2	0|0	0	0	0	0	0	1.22	10	0.7
TGME49_320210	WD domain, G-beta repeat domain containing protein	1|1	2	1	2	0|0	0	0	0	0	0	1.22	10	0.7
TGME49_321400	microsomal signal peptidase (spc12) domain-containing protein	1|1	2	1	2	0|0	0	0	0	0	0	1.22	10	0.7
TGME49_321520	hypothetical protein	1|1	2	1	2	0|0	0	0	0	0	0	1.22	10	0.7
TGME49_321530	cathepsin CPL	1|0	1	0.5	2	0|0	0	0	0	0	0	-1.29	5	0.7
TGME49_201800	hypothetical protein	0|0	0	0	2	0|1	0	0	0	0	0	-2.73	0	0.7
TGME49_205510	nucleolar protein 5, putative	0|0	0	0	2	0|1	0	0	0	0	0	-2.73	0	0.7
TGME49_207770	PCI domain-containing protein	0|0	0	0	2	0|1	0	0	0	0	0	-2.73	0	0.7
TGME49_210440	polynucleotide adenylyltransferase	0|0	0	0	2	0|1	0	0	0	0	0	-2.73	0	0.7
TGME49_212310	vacuolar ATP synthetase	0|1	1	0.5	2	0|0	0	0	0	0	0	-1.29	5	0.7
TGME49_216620	EF hand domain-containing protein	0|0	0	0	2	0|1	0	0	0	0	0	-2.73	0	0.7
TGME49_217540	RNA recognition motif-containing protein	0|0	0	0	2	0|1	0	0	0	0	0	-2.73	0	0.7
TGME49_217680	hypothetical protein	0|0	0	0	2	0|2	0	0	0	0	0	-4.09	0	0.7
TGME49_219590	RuvB family 1 protein	0|0	0	0	2	0|1	0	0	0	0	0	-2.73	0	0.7
TGME49_221522	adaptor complexes medium subunit family protein	0|0	0	0	2	0|1	0	0	0	0	0	-2.73	0	0.7
TGME49_223590	proteasome subunit	0|1	1	0.5	2	0|1	0	0	0	0	0	-2.73	1	0.7
TGME49_224110	adhesion regulating molecule region protein, putative	0|0	0	0	2	0|1	0	0	0	0	0	-2.73	0	0.7
TGME49_229930	p25-alpha family protein	0|1	1	0.5	2	0|0	0	0	0	0	0	-1.29	5	0.7
TGME49_230850	hypothetical protein	0|0	0	0	2	0|2	0	0	0	0	0	-4.09	0	0.7
TGME49_232130	hypothetical protein	0|0	0	0	2	0|3	0	0	0	0	0	-6.25	0	0.7
TGME49_232660	Hsp70 interacting protein HIP	0|0	0	0	2	0|1	0	0	0	0	0	-2.73	0	0.7
TGME49_233110	IMP dehydrogenas	0|0	0	0	2	0|1	0	0	0	0	0	-2.73	0	0.7
TGME49_235020	COPI protein, putative	0|0	0	0	2	0|2	0	0	0	0	0	-4.09	0	0.7
TGME49_235340	hypothetical protein	0|0	0	0	2	0|2	0	0	0	0	0	-4.09	0	0.7
TGME49_237140	ethylene inducible protein, putative	0|0	0	0	2	0|1	0	0	0	0	0	-2.73	0	0.7
TGME49_237180	hypothetical protein	0|0	0	0	2	0|2	0	0	0	0	0	-4.09	0	0.7
TGME49_238040	protein disulfide-isomerase domain-containing protein	0|0	0	0	2	0|1	0	0	0	0	0	-2.73	0	0.7
TGME49_239740	dense granule protein GRA14	0|0	0	0	2	0|4	0	0	0	0	0	-7.93	0	0.7
TGME49_239820	D-3-phosphoglycerate dehydrogenase	0|0	0	0	2	0|2	0	0	0	0	0	-4.09	0	0.7
TGME49_240060	hypothetical protein	0|0	0	0	2	0|2	0	0	0	0	0	-4.09	0	0.7
TGME49_240650	coatomer protein complex, subunit alpha, putative	0|0	0	0	2	0|2	0	0	0	0	0	-4.09	0	0.7
TGME49_242680	ribosomal protein RPL24e	0|0	0	0	2	0|1	0	0	0	0	0	-2.73	0	0.7
TGME49_243710	t-complex protein beta subunit	0|1	1	0.5	2	0|0	0	0	0	0	0	-1.29	5	0.7
TGME49_245432	hypothetical protein	0|0	0	0	2	0|2	0	0	0	0	0	-4.09	0	0.7
TGME49_245670	pyruvate dehydrogenase complex subunit PDH-E1Alpha	0|0	0	0	2	0|1	0	0	0	0	0	-2.73	0	0.7
TGME49_246110	hypothetical protein	0|0	0	0	2	0|1	0	0	0	0	0	-2.73	0	0.7
TGME49_248630	actin-related protein ARP1	0|0	0	0	2	0|1	0	0	0	0	0	-2.73	0	0.7
TGME49_249990	hypothetical protein	0|0	0	0	2	0|3	0	0	0	0	0	-6.25	0	0.7
TGME49_254570	hypothetical protein	0|0	0	0	2	0|2	0	0	0	0	0	-4.09	0	0.7
TGME49_257990	heat shock protein 101, putative	0|0	0	0	2	0|1	0	0	0	0	0	-2.73	0	0.7
TGME49_258832	Vps52 / Sac2 family protein	0|0	0	0	2	0|1	0	0	0	0	0	-2.73	0	0.7
TGME49_259260	membrane protein FtsH1	0|0	0	0	2	0|1	0	0	0	0	0	-2.73	0	0.7
TGME49_260520	hypothetical protein	0|0	0	0	2	0|1	0	0	0	0	0	-2.73	0	0.7
TGME49_272210	hypothetical protein	0|1	1	0.5	2	0|1	0	0	0	0	0	-2.73	1	0.7
TGME49_273850	hypothetical protein	0|0	0	0	2	0|1	0	0	0	0	0	-2.73	0	0.7
TGME49_275690	ClpB, putative	0|1	1	0.5	2	0|1	0	0	0	0	0	-2.73	1	0.7
TGME49_275802	SRP72 RNA-binding domain-containing protein	0|0	0	0	2	0|2	0	0	0	0	0	-4.09	0	0.7
TGME49_276220	hypothetical protein	0|0	0	0	2	0|1	0	0	0	0	0	-2.73	0	0.7
TGME49_278060	Mre11 DNA-binding domain-containing protein	0|0	0	0	2	0|1	0	0	0	0	0	-2.73	0	0.7
TGME49_280530	hypothetical protein	0|0	0	0	2	0|1	0	0	0	0	0	-2.73	0	0.7
TGME49_280725	hypothetical protein	0|0	0	0	2	0|1	0	0	0	0	0	-2.73	0	0.7
TGME49_287270	hypothetical protein	0|0	0	0	2	0|1	0	0	0	0	0	-2.73	0	0.7
TGME49_289120	hypothetical protein	0|0	0	0	2	0|2	0	0	0	0	0	-4.09	0	0.7
TGME49_290620	hypothetical protein	0|0	0	0	2	0|2	0	0	0	0	0	-4.09	0	0.7
TGME49_290700	hypothetical protein	0|0	0	0	2	0|1	0	0	0	0	0	-2.73	0	0.7
TGME49_292220	PCI domain-containing protein	0|0	0	0	2	0|2	0	0	0	0	0	-4.09	0	0.7
TGME49_293590	3-oxoacyl-acyl-carrier protein synthase I/II, putative	0|0	0	0	2	0|2	0	0	0	0	0	-4.09	0	0.7
TGME49_295360	hypothetical protein	0|0	0	0	2	0|1	0	0	0	0	0	-2.73	0	0.7
TGME49_301120	acetyl-CoA acetyltransferase	0|0	0	0	2	0|1	0	0	0	0	0	-2.73	0	0.7
TGME49_302055	ribosomal protein S12	0|0	0	0	2	0|2	0	0	0	0	0	-4.09	0	0.7
TGME49_304740	rhoptry kinase family protein ROP35	0|0	0	0	2	0|1	0	0	0	0	0	-2.73	0	0.7
TGME49_306600	RNA recognition motif-containing protein	0|0	0	0	2	0|1	0	0	0	0	0	-2.73	0	0.7
TGME49_307790	hypothetical protein	0|0	0	0	2	0|1	0	0	0	0	0	-2.73	0	0.7
TGME49_310450	myosin heavy chain, putative	0|0	0	0	2	0|2	0	0	0	0	0	-4.09	0	0.7
TGME49_313070	hypothetical protein	0|0	0	0	2	0|1	0	0	0	0	0	-2.73	0	0.7
TGME49_318440	helicase associated domain (ha2) protein	0|0	0	0	2	0|1	0	0	0	0	0	-2.73	0	0.7
TGME49_320030	hypothetical protein	0|0	0	0	2	0|2	0	0	0	0	0	-4.09	0	0.7
TGME49_321660	mannosyltransferase, putative	0|0	0	0	2	0|1	0	0	0	0	0	-2.73	0	0.7
TGME49_228210	26S proteasome regulatory subunit	2|2	4	2	2	1|3	0	0	0	0	0	-5	1	0.7
TGME49_311400	WD domain, G-beta repeat-containing protein	2|0	2	1	2	1|3	0	0	0	0	0	-8.52	0.5	0.7
TGME49_208440	hypothetical protein	1|0	1	0.5	2	1|0	0	0	0	0	0	-2.73	1	0.7
TGME49_214790	glycoprotein	1|1	2	1	2	1|1	0	0	0	0	0	-2.92	1	0.7
TGME49_215590	flavoprotein subunit of succinate dehydrogenase	1|1	2	1	2	1|1	0	0	0	0	0	-2.92	1	0.7
TGME49_224060	thioredoxin, putative	1|0	1	0.5	2	1|3	0	0	0	0	0	-8.52	0.25	0.7
TGME49_231850	serine-threonine phosophatase 2C (PP2C)	1|1	2	1	2	1|1	0	0	0	0	0	-2.92	1	0.7
TGME49_236540	RNA recognition motif-containing protein	1|1	2	1	2	1|5	0	0	0	0	0	-9.94	0.33	0.7
TGME49_248810	nuclear factor NF7	1|0	1	0.5	2	1|0	0	0	0	0	0	-2.73	1	0.7
TGME49_249850	GAP40 protein	1|0	1	0.5	2	1|0	0	0	0	0	0	-2.73	1	0.7
TGME49_251930	enoyl-acyl carrier reductase ENR	1|0	1	0.5	2	1|0	0	0	0	0	0	-2.73	1	0.7
TGME49_269650	FFD and TFG box motifs protein	1|1	2	1	2	1|0	0	0	0	0	0	-1.12	2	0.7
TGME49_273460	eukaryotic translation initiation factor 3 subunit 6 interacting protein	1|0	1	0.5	2	1|2	0	0	0	0	0	-6.53	0.33	0.7
TGME49_275440	dense granule protein GRA6	1|1	2	1	2	1|2	0	0	0	0	0	-4.72	0.67	0.7
TGME49_286450	dense granule protein GRA5	1|1	2	1	2	1|2	0	0	0	0	0	-4.72	0.67	0.7
TGME49_289970	hypothetical protein	1|0	1	0.5	2	1|1	0	0	0	0	0	-4.33	0.5	0.7
TGME49_290200	NAD/NADP octopine/nopaline dehydrogenase, alpha-helical domain-containing protein	1|0	1	0.5	2	1|0	0	0	0	0	0	-2.73	1	0.7
TGME49_291960	rhoptry kinase family protein ROP40 (incomplete catalytic triad)	1|0	1	0.5	2	1|1	0	0	0	0	0	-4.33	0.5	0.7
TGME49_295350	nucleoside diphosphate kinase, putative	1|0	1	0.5	2	1|2	0	0	0	0	0	-6.53	0.33	0.7
TGME49_295740	hypothetical protein	1|0	1	0.5	2	1|0	0	0	0	0	0	-2.73	1	0.7
TGME49_305340	corepressor complex CRC230	1|0	1	0.5	2	1|1	0	0	0	0	0	-4.33	0.5	0.7
TGME49_310460	Rab6	1|1	2	1	2	1|1	0	0	0	0	0	-2.92	1	0.7
TGME49_312270	rhoptry protein ROP13	1|0	1	0.5	2	1|1	0	0	0	0	0	-4.33	0.5	0.7
TGME49_313190	Rab18/RabC-family small GTPase	1|0	1	0.5	2	1|2	0	0	0	0	0	-6.53	0.33	0.7
TGME49_317720	eukaryotic translation initiation factor 3 subunit 7, putative	1|1	2	1	2	1|4	0	0	0	0	0	-8.28	0.4	0.7
TGME49_323100	hypothetical protein	1|1	2	1	2	1|1	0	0	0	0	0	-2.92	1	0.7
TGME49_201400	Sin3-associated polypeptide SAP18	0|0	0	0	2	1|1	0	0	0	0	0	-4.33	0	0.7
TGME49_204490	hypothetical protein	0|0	0	0	2	1|1	0	0	0	0	0	-4.33	0	0.7
TGME49_207400	hypothetical protein	0|0	0	0	2	1|0	0	0	0	0	0	-2.73	0	0.7
TGME49_208830	hypothetical protein	0|0	0	0	2	1|2	0	0	0	0	0	-6.53	0	0.7
TGME49_216180	hypothetical protein	0|0	0	0	2	1|1	0	0	0	0	0	-4.33	0	0.7
TGME49_216450	peptidase, T1 family protein	0|1	1	0.5	2	1|0	0	0	0	0	0	-2.73	1	0.7
TGME49_218240	hypothetical protein	0|0	0	0	2	1|0	0	0	0	0	0	-2.73	0	0.7
TGME49_219200	DEAD/DEAH box RNA helicase family protein	0|0	0	0	2	1|0	0	0	0	0	0	-2.73	0	0.7
TGME49_223960	ubiquitin interaction motif family protein	0|0	0	0	2	1|4	0	0	0	0	0	-10.6	0	0.7
TGME49_225150	hypothetical protein	0|0	0	0	2	1|2	0	0	0	0	0	-6.53	0	0.7
TGME49_226380	hypothetical protein	0|0	0	0	2	1|1	0	0	0	0	0	-4.33	0	0.7
TGME49_227560	IWS1 transcription factor, putative	0|0	0	0	2	1|2	0	0	0	0	0	-6.53	0	0.7
TGME49_228170	inner membrane complex protein IMC2A	0|0	0	0	2	1|1	0	0	0	0	0	-4.33	0	0.7
TGME49_228395	hypothetical protein	0|1	1	0.5	2	1|0	0	0	0	0	0	-2.73	1	0.7
TGME49_229180	HEAT repeat-containing protein	0|0	0	0	2	1|0	0	0	0	0	0	-2.73	0	0.7
TGME49_230340	hypothetical protein	0|0	0	0	2	1|1	0	0	0	0	0	-4.33	0	0.7
TGME49_238180	26s proteasome regulatory complex subunit, putative	0|0	0	0	2	1|0	0	0	0	0	0	-2.73	0	0.7
TGME49_239070	hypothetical protein	0|0	0	0	2	1|3	0	0	0	0	0	-8.52	0	0.7
TGME49_240510	hypothetical protein	0|0	0	0	2	1|0	0	0	0	0	0	-2.73	0	0.7
TGME49_250830	SAC3/GANP family protein	0|0	0	0	2	1|1	0	0	0	0	0	-4.33	0	0.7
TGME49_252630	hypothetical protein	0|0	0	0	2	1|1	0	0	0	0	0	-4.33	0	0.7
TGME49_253370	hypothetical protein	0|0	0	0	2	1|4	0	0	0	0	0	-10.6	0	0.7
TGME49_256770	eukaryotic translation initiation factor 4A, isoform 3, putative	0|0	0	0	2	1|3	0	0	0	0	0	-8.52	0	0.7
TGME49_258060	myosin heavy chain, putative	0|0	0	0	2	1|0	0	0	0	0	0	-2.73	0	0.7
TGME49_258470	hypothetical protein	0|0	0	0	2	1|2	0	0	0	0	0	-6.53	0	0.7
TGME49_259010	vacuolar ATP synthase subunit d, putative	0|0	0	0	2	1|1	0	0	0	0	0	-4.33	0	0.7
TGME49_261210	26s proteasome subunit p55, putative	0|0	0	0	2	1|1	0	0	0	0	0	-4.33	0	0.7
TGME49_262720	eukaryotic initiation factor-1A, putative	0|0	0	0	2	1|0	0	0	0	0	0	-2.73	0	0.7
TGME49_264990	hypothetical protein	0|0	0	0	2	1|0	0	0	0	0	0	-2.73	0	0.7
TGME49_266990	beta-COP	0|0	0	0	2	1|4	0	0	0	0	0	-10.6	0	0.7
TGME49_269250	Mov34/MPN/PAD-1 family protein	0|0	0	0	2	1|1	0	0	0	0	0	-4.33	0	0.7
TGME49_269690	hypothetical protein	0|0	0	0	2	1|1	0	0	0	0	0	-4.33	0	0.7
TGME49_270830	small nuclear ribonucleoprotein	0|0	0	0	2	1|0	0	0	0	0	0	-2.73	0	0.7
TGME49_272710	AP2 domain transcription factor AP2VIII-4	0|0	0	0	2	1|1	0	0	0	0	0	-4.33	0	0.7
TGME49_285980	glucosephosphate-mutase GPM1	0|0	0	0	2	1|0	0	0	0	0	0	-2.73	0	0.7
TGME49_288860	RuvB family 2 protein	0|0	0	0	2	1|1	0	0	0	0	0	-4.33	0	0.7
TGME49_289600	heat shock protein HSP29	0|1	1	0.5	2	1|0	0	0	0	0	0	-2.73	1	0.7
TGME49_290270	SPRY domain-containing protein	0|0	0	0	2	1|1	0	0	0	0	0	-4.33	0	0.7
TGME49_290670	leucyl aminopeptidase LAP	0|1	1	0.5	2	1|0	0	0	0	0	0	-2.73	1	0.7
TGME49_291330	RNA recognition motif-containing protein	0|0	0	0	2	1|1	0	0	0	0	0	-4.33	0	0.7
TGME49_294730	hypothetical protein	0|0	0	0	2	1|1	0	0	0	0	0	-4.33	0	0.7
TGME49_294980	hypothetical protein	0|0	0	0	2	1|1	0	0	0	0	0	-4.33	0	0.7
TGME49_295370	hypothetical protein	0|0	0	0	2	1|0	0	0	0	0	0	-2.73	0	0.7
TGME49_297745	hypothetical protein	0|0	0	0	2	1|2	0	0	0	0	0	-6.53	0	0.7
TGME49_298610	GYF domain-containing protein	0|0	0	0	2	1|2	0	0	0	0	0	-6.53	0	0.7
TGME49_301420	hypothetical protein	0|0	0	0	2	1|1	0	0	0	0	0	-4.33	0	0.7
TGME49_306030	glutathione s-transferase, n-terminal domain containing protein	0|0	0	0	2	1|2	0	0	0	0	0	-6.53	0	0.7
TGME49_309600	hypothetical protein	0|0	0	0	2	1|2	0	0	0	0	0	-6.53	0	0.7
TGME49_310220	hypothetical protein	0|1	1	0.5	2	1|1	0	0	0	0	0	-4.33	0.5	0.7
TGME49_311000	hypothetical protein	0|0	0	0	2	1|1	0	0	0	0	0	-4.33	0	0.7
TGME49_314260	hypothetical protein	0|0	0	0	2	1|1	0	0	0	0	0	-4.33	0	0.7
TGME49_318510	N-ethylmaleimide-sensitive fusion protein, putative	0|0	0	0	2	1|1	0	0	0	0	0	-4.33	0	0.7
TGME49_318525	hypothetical protein	0|0	0	0	2	1|0	0	0	0	0	0	-2.73	0	0.7
TGME49_319530	splicing factor SF2	0|0	0	0	2	1|1	0	0	0	0	0	-4.33	0	0.7
TGME49_227620	dense granule protein GRA2	5|2	7	3.5	2	2|5	0	0	0	0	0	-10.41	1	0.63
TGME49_257680	myosin light chain MLC1	4|3	7	3.5	2	2|4	0	0	0	0	0	-7.07	1.17	0.63
TGME49_312090	ribosomal protein RPL23	4|2	6	3	2	2|4	0	0	0	0	0	-8.5	1	0.63
TGME49_232440	Brf1p family coiled coil protein	3|0	3	1.5	2	2|3	0	0	0	0	0	-10.75	0.6	0.62
TGME49_239760	ribosomal protein RPL22	3|2	5	2.5	2	2|4	0	0	0	0	0	-8.5	0.83	0.7
TGME49_218820	alba 2	2|1	3	1.5	2	2|4	0	0	0	0	0	-10.33	0.5	0.7
TGME49_235930	domain K- type RNA binding proteins family protein	2|0	2	1	2	2|3	0	0	0	0	0	-10.75	0.4	0.7
TGME49_263060	Proteasome/cyclosome repeat-containing protein	2|0	2	1	2	2|5	0	0	0	0	0	-15.05	0.29	0.7
TGME49_279100	hypothetical protein	2|1	3	1.5	2	2|7	0	0	0	0	0	-16.17	0.33	0.7
TGME49_294670	translation initiation factor 3 subunit	2|1	3	1.5	2	2|2	0	0	0	0	0	-6.42	0.75	0.7
TGME49_211420	RNA recognition motif-containing protein	1|1	2	1	2	2|1	0	0	0	0	0	-4.72	0.67	0.7
TGME49_212260	Sjogrens syndrome/scleroderma autoantigen 1 (Autoantigen p27) protein	1|0	1	0.5	2	2|5	0	0	0	0	0	-15.05	0.14	0.7
TGME49_227970	histone family DNA-binding protein	1|2	3	1.5	2	2|4	0	0	0	0	0	-10.33	0.5	0.7
TGME49_231080	ribosomal protein RPL38	1|1	2	1	2	2|5	0	0	0	0	0	-12.39	0.29	0.7
TGME49_234190	serine hydroxymethyltransferase 2, putative	1|0	1	0.5	2	2|0	0	0	0	0	0	-4.09	0.5	0.7
TGME49_234420	ATPase, AAA family protein	1|1	2	1	2	2|4	0	0	0	0	0	-10.33	0.33	0.7
TGME49_251500	eukaryotic initiation factor-3, subunit 3, putative	1|0	1	0.5	2	2|1	0	0	0	0	0	-6.53	0.33	0.7
TGME49_254720	dense granule protein GRA8	1|0	1	0.5	2	2|2	0	0	0	0	0	-8.52	0.25	0.7
TGME49_261010	tat-binding family protein, putative	1|1	2	1	2	2|4	0	0	0	0	0	-10.33	0.33	0.7
TGME49_269840	proteasome regulatory subunit	1|0	1	0.5	2	2|2	0	0	0	0	0	-8.52	0.25	0.7
TGME49_274060	2-oxoglutarate/malate translocase OMT	1|1	2	1	2	2|4	0	0	0	0	0	-10.33	0.33	0.7
TGME49_277080	microneme protein MIC5	1|1	2	1	2	2|0	0	0	0	0	0	-2.68	1	0.7
TGME49_291930	RNA recognition motif-containing protein	1|1	2	1	2	2|2	0	0	0	0	0	-6.42	0.5	0.7
TGME49_309560	nmda receptor glutamate-binding chain	1|0	1	0.5	2	2|1	0	0	0	0	0	-6.53	0.33	0.7
TGME49_313410	proteasome 26S regulatory subunit	1|0	1	0.5	2	2|6	0	0	0	0	0	-16.95	0.12	0.7
TGME49_201680	eukaryotic initiation factor-3 subunit 10, putative	0|0	0	0	2	2|3	0	0	0	0	0	-10.75	0	0.7
TGME49_201700	WD domain, G-beta repeat-containing protein	0|0	0	0	2	2|3	0	0	0	0	0	-10.75	0	0.7
TGME49_226250	DEAD (Asp-Glu-Ala-Asp) box polypeptide DDX3X	0|1	1	0.5	2	2|2	0	0	0	0	0	-8.52	0.25	0.7
TGME49_227960	PCI domain-containing protein	0|0	0	0	2	2|3	0	0	0	0	0	-10.75	0	0.7
TGME49_236930	hypothetical protein	0|0	0	0	2	2|0	0	0	0	0	0	-4.09	0	0.7
TGME49_257180	RecF/RecN/SMC N terminal domain-containing protein	0|0	0	0	2	2|2	0	0	0	0	0	-8.52	0	0.7
TGME49_261450	hypothetical protein	0|0	0	0	2	2|1	0	0	0	0	0	-6.53	0	0.7
TGME49_273370	coatomer gamma 2-subunit protein, putative	0|0	0	0	2	2|1	0	0	0	0	0	-6.53	0	0.7
TGME49_277500	26S proteasome regulatory subunit 7, putative	0|1	1	0.5	2	2|5	0	0	0	0	0	-15.05	0.14	0.7
TGME49_308890	transcription elongation factor SPT6	0|0	0	0	2	2|2	0	0	0	0	0	-8.52	0	0.7
TGME49_319850	splicing factor U2AF family SnRNP auxilary factor large subunit, RRM domain-containing protein	0|0	0	0	2	2|3	0	0	0	0	0	-10.75	0	0.7
TGME49_203310	dense granule protein GRA7	9|3	12	6	2	3|8	0	0	0	0	0	-15.99	1.09	0.64
TGME49_270240	MAG1	8|4	12	6	2	3|11	0	0	0	0	0	-19.51	0.86	0.67
TGME49_295125	rhoptry protein ROP4	8|7	15	7.5	2	3|9	0	0	0	0	0	-11.39	1.25	0.65
TGME49_249250	ribosomal protein RPL35A	7|8	15	7.5	2	3|9	0	0	0	0	0	-11.39	1.25	0.65
TGME49_202680	peptidase M16, alpha subunit, putative	6|5	11	5.5	2	3|5	0	0	0	0	0	-7.7	1.38	0.63
TGME49_266060	ribosomal protein RPSA	6|5	11	5.5	2	3|5	0	0	0	0	0	-7.7	1.38	0.63
TGME49_289530	ribosomal protein RPL19	6|4	10	5	2	3|7	0	0	0	0	0	-12.53	1	0.65
TGME49_229670	ribosomal protein RPS23	5|4	9	4.5	2	3|4	0	0	0	0	0	-7.38	1.29	0.63
TGME49_232410	PDI family protein	5|5	10	5	2	3|4	0	0	0	0	0	-5.95	1.43	0.62
TGME49_215980	hypothetical protein	4|3	7	3.5	2	3|4	0	0	0	0	0	-8.85	1	0.64
TGME49_264660	SAG-related sequence SRS44	4|5	9	4.5	2	3|6	0	0	0	0	0	-10.92	1	0.65
TGME49_218520	microneme protein MIC6	3|1	4	2	2	3|6	0	0	0	0	0	-16.52	0.44	0.7
TGME49_244320	ribosomal protein RPL24	3|2	5	2.5	2	3|4	0	0	0	0	0	-10.43	0.71	0.7
TGME49_269980	preprotein translocase Sec61, putative	3|1	4	2	2	3|2	0	0	0	0	0	-8.43	0.8	0.62
TGME49_286590	microtubule associated protein SPM2	2|2	4	2	2	3|3	0	0	0	0	0	-8.5	0.67	0.7
TGME49_300190	ribosomal protein RPL37A	2|1	3	1.5	2	3|2	0	0	0	0	0	-8.43	0.6	0.7
TGME49_300310	26S proteasome regulatory subunit, S6a family AAA ATpase	2|1	3	1.5	2	3|3	0	0	0	0	0	-10.33	0.5	0.7
TGME49_321680	hypothetical protein	2|1	3	1.5	2	3|1	0	0	0	0	0	-6.42	0.75	0.7
TGME49_214970	DNA replication licensing factor, putative	1|0	1	0.5	2	3|2	0	0	0	0	0	-10.75	0.2	0.7
TGME49_243920	DNA replication licensing factor MCM5, putative	1|0	1	0.5	2	3|0	0	0	0	0	0	-6.25	0.33	0.7
TGME49_243960	nuclear transport factor 2 (ntf2) domain-containing protein	1|0	1	0.5	2	3|4	0	0	0	0	0	-15.06	0.14	0.7
TGME49_267080	26S protease regulatory subunit 4, putative	0|0	0	0	2	3|2	0	0	0	0	0	-10.75	0	0.7
TGME49_262620	RNA recognition motif-containing protein	8|5	13	6.5	2	4|6	0	0	0	0	0	-11.22	1.3	0.64
TGME49_248390	ribosomal protein RPL26	7|6	13	6.5	2	4|9	0	0	0	0	0	-14.86	1	0.67
TGME49_305520	ribosomal protein RPS2	6|4	10	5	2	4|7	0	0	0	0	0	-14.52	0.91	0.67
TGME49_223920	rhoptry neck protein RON3	5|3	8	4	2	4|15	0	0	0	0	0	-31.57	0.42	0.7
TGME49_251870	histone H2Bb	5|2	7	3.5	2	4|5	0	0	0	0	0	-14.3	0.78	0.65
TGME49_215460	ribosomal protein RPS24	4|4	8	4	2	4|5	0	0	0	0	0	-10.92	0.89	0.7
TGME49_252360	rhoptry kinase family protein ROP24 (incomplete catalytic triad)	3|2	5	2.5	2	4|3	0	0	0	0	0	-10.43	0.71	0.7
TGME49_231140	ribosomal protein RPS25	1|3	4	2	2	4|4	0	0	0	0	0	-14.4	0.5	0.7
TGME49_297110	kinesin motor domain-containing protein	0|0	0	0	2	4|4	0	0	0	0	0	-17.19	0	0.7
TGME49_295110	rhoptry protein ROP7	13|8	21	10.5	2	5|11	0	0	0	0	0	-17.14	1.31	0.66
TGME49_207840	ribosomal protein RPS17	12|7	19	9.5	2	5|9	0	0	0	0	0	-15.41	1.36	0.65
TGME49_313390	ribosomal protein RPL6	9|7	16	8	2	5|11	0	0	0	0	0	-18.58	1	0.69
TGME49_263700	ribosomal protein RPS14	7|7	14	7	2	5|10	0	0	0	0	0	-17	0.93	0.7
TGME49_213350	ribosomal protein RPS15	6|4	10	5	2	5|5	0	0	0	0	0	-12.66	1	0.65
TGME49_255260	apical membrane antigen AMA1	6|4	10	5	2	5|9	0	0	0	0	0	-20.2	0.71	0.7
TGME49_263040	ribosomal protein RPS16	5|4	9	4.5	2	5|8	0	0	0	0	0	-18.27	0.69	0.7
TGME49_229250	ribosomal protein RPL28	3|4	7	3.5	2	5|7	0	0	0	0	0	-18.18	0.58	0.7
TGME49_311430	fibrillarin	2|3	5	2.5	2	5|5	0	0	0	0	0	-16.24	0.5	0.7
TGME49_316400	alpha tubulin TUBA1	14|11	25	12.5	2	6|9	0	0	0	0	0	-11.42	1.67	0.64
TGME49_245460	ribosomal protein RPS8	13|12	25	12.5	2	6|14	0	0	0	0	0	-18.26	1.25	0.69
TGME49_292130	ribosomal protein RPL13A	13|12	25	12.5	2	6|10	0	0	0	0	0	-11.75	1.56	0.66
TGME49_232300	ribosomal protein RPS3	11|5	16	8	2	6|12	0	0	0	0	0	-25.79	0.89	0.69
TGME49_248480	ribosomal protein RPS9	11|5	16	8	2	6|9	0	0	0	0	0	-20.3	1.07	0.66
TGME49_204020	ribosomal protein RPL8	8|8	16	8	2	6|6	0	0	0	0	0	-10.42	1.33	0.65
TGME49_231630	alveolin domain containing intermediate filament IMC4	8|8	16	8	2	6|11	0	0	0	0	0	-19.13	0.94	0.7
TGME49_262920	trypsin domain-containing protein	8|5	13	6.5	2	6|8	0	0	0	0	0	-18.4	0.93	0.68
TGME49_299050	ribosomal protein RPL17	7|4	11	5.5	2	6|5	0	0	0	0	0	-14.52	1	0.66
TGME49_309820	ribosomal protein RPL11	7|5	12	6	2	6|3	0	0	0	0	0	-9.45	1.33	0.64
TGME49_320050	ribosomal protein RPL5	7|3	10	5	2	6|6	0	0	0	0	0	-18.18	0.83	0.67
TGME49_249900	adenine nucleotide translocator, putative	6|5	11	5.5	2	6|10	0	0	0	0	0	-22.17	0.69	0.7
TGME49_297430	hypothetical protein	6|3	9	4.5	2	6|6	0	0	0	0	0	-18.18	0.75	0.7
TGME49_289750	ribosomal-ubiquitin protein RPL40	4|4	8	4	2	6|4	0	0	0	0	0	-12.66	0.8	0.7
TGME49_203630	ribosomal protein RPL44	3|1	4	2	2	6|8	0	0	0	0	0	-27.07	0.29	0.7
TGME49_261570	ribosomal protein RPL7A	3|1	4	2	2	6|4	0	0	0	0	0	-18.57	0.4	0.7
TGME49_207370	hypothetical protein	1|0	1	0.5	2	6|10	0	0	0	0	0	-34.86	0.06	0.7
TGME49_231640	alveolin domain containing intermediate filament IMC1	21|10	31	15.5	2	7|18	0	0	0	0	0	-29.89	1.24	0.68
TGME49_262670	ribosomal protein RPL18A	14|12	26	13	2	7|11	0	0	0	0	0	-15.22	1.44	0.67
TGME49_233460	SAG-related sequence SRS29B	11|9	20	10	2	7|8	0	0	0	0	0	-14.24	1.33	0.66
TGME49_269190	glyceraldehyde-3-phosphate dehydrogenase GAPDH2	11|2	13	6.5	2	7|10	0	0	0	0	0	-30.7	0.76	0.68
TGME49_245680	ribosomal protein RPL21	9|6	15	7.5	2	7|8	0	0	0	0	0	-18.64	1	0.68
TGME49_267400	ribosomal protein RPL32	8|7	15	7.5	2	7|11	0	0	0	0	0	-22.51	0.83	0.7
TGME49_225080	ribosomal protein RPS18	7|7	14	7	2	7|9	0	0	0	0	0	-18.88	0.88	0.7
TGME49_207440	ribosomal protein RPS4	18|12	30	15	2	8|10	0	0	0	0	0	-15.22	1.67	0.64
TGME49_263050	ribosomal protein RPL13	12|12	24	12	2	8|10	0	0	0	0	0	-15.22	1.33	0.68
TGME49_229010	rhoptry neck protein RON4	10|5	15	7.5	2	8|15	0	0	0	0	0	-35.7	0.65	0.7
TGME49_291890	microneme protein MIC1	9|5	14	7	2	8|11	0	0	0	0	0	-28.01	0.74	0.7
TGME49_263520	microtubule associated protein SPM1	8|4	12	6	2	8|11	0	0	0	0	0	-30.07	0.63	0.7
TGME49_288720	ribosomal protein RPL10	8|8	16	8	2	8|8	0	0	0	0	0	-17.44	1	0.7
TGME49_242330	ribosomal protein RPS5	7|3	10	5	2	8|8	0	0	0	0	0	-26.18	0.62	0.7
TGME49_253440	cell-cycle-associated protein kinase SRPK, putative	2|1	3	1.5	2	8|16	0	0	0	0	0	-48.38	0.12	0.7
TGME49_221620	beta-tubulin, putative	18|17	35	17.5	2	9|13	0	0	0	0	0	-15.17	1.59	0.68
TGME49_227360	ribosomal protein RPL3	17|10	27	13.5	2	9|15	0	0	0	0	0	-28.61	1.12	0.69
TGME49_242860	hypothetical protein	9|5	14	7	2	9|18	0	0	0	0	0	-43.66	0.52	0.7
TGME49_270380	ribosomal protein RPS13	9|7	16	8	2	9|9	0	0	0	0	0	-22.51	0.89	0.7
TGME49_258870	hypothetical protein	8|5	13	6.5	2	9|17	0	0	0	0	0	-41.68	0.5	0.7
TGME49_267060	ribosomal protein RPL14	7|5	12	6	2	9|10	0	0	0	0	0	-28.01	0.63	0.7
TGME49_236650	DEAD (Asp-Glu-Ala-Asp) box polypeptide 17	6|2	8	4	2	9|13	0	0	0	0	0	-41.29	0.36	0.7
TGME49_309120	ribosomal protein RPL4	26|20	46	23	2	10|18	0	0	0	0	0	-21.39	1.64	0.68
TGME49_211680	protein disulfide isomerase	21|12	33	16.5	2	10|13	0	0	0	0	0	-23.97	1.43	0.66
TGME49_308090	rhoptry protein ROP5	21|15	36	18	2	10|14	0	0	0	0	0	-21.43	1.5	0.67
TGME49_208030	microneme protein MIC4	12|3	15	7.5	2	10|13	0	0	0	0	0	-40.69	0.65	0.69
TGME49_300000	ribosomal protein RPL18	7|6	13	6.5	2	10|8	0	0	0	0	0	-24.2	0.72	0.7
TGME49_216080	apical complex lysine methyltransferase	19|13	32	16	2	11|20	0	0	0	0	0	-36.38	1.03	0.7
TGME49_266960	beta tubulin	19|16	35	17.5	2	11|15	0	0	0	0	0	-23.5	1.35	0.69
TGME49_209030	actin ACT1	18|10	28	14	2	11|14	0	0	0	0	0	-30.55	1.12	0.69
TGME49_319560	microneme protein MIC3	12|10	22	11	2	11|18	0	0	0	0	0	-37.86	0.76	0.7
TGME49_314810	ribosomal protein RPL7	8|3	11	5.5	2	11|14	0	0	0	0	0	-44.9	0.44	0.7
TGME49_311720	chaperonin protein BiP	26|19	45	22.5	2	12|17	0	0	0	0	0	-24.48	1.55	0.68
TGME49_232710	ribosomal protein RPS3A	15|6	21	10.5	2	12|11	0	0	0	0	0	-33.89	0.91	0.69
TGME49_273760	heat shock protein HSP70	26|17	43	21.5	2	13|15	0	0	0	0	0	-25.57	1.54	0.67
TGME49_210690	ribosomal protein RPS6	18|13	31	15.5	2	14|20	0	0	0	0	0	-42.33	0.91	0.7
TGME49_226970	ribosomal protein RPS11	17|14	31	15.5	2	15|16	0	0	0	0	0	-35.2	1	0.7
TGME49_290950	clathrin heavy chain, putative	6|4	10	5	2	15|14	0	0	0	0	0	-50.68	0.34	0.7
TGME49_300100	rhoptry neck protein RON2	16|11	27	13.5	2	18|33	0	0	0	0	0	-78.75	0.53	0.7
TGME49_278870	myosin F	8|3	11	5.5	2	20|26	0	0	0	0	0	-90	0.24	0.7
TGME49_230940	hypothetical protein	12|7	19	9.5	2	21|32	0	0	0	0	0	-92.94	0.36	0.7
TGME49_311470	rhoptry neck protein RON5	23|8	31	15.5	2	22|29	0	0	0	0	0	-86.46	0.61	0.7
TGME49_213392	surface antigen repeat-containing protein	1|2	3	1.5	2	22|45	0	0	0	0	0	-143.07	0.04	0.7
TGME49_306060	rhoptry neck protein RON8	44|31	75	37.5	2	47|68	0	0	0	0	0	-164.68	0.65	0.7
